# Supplementary material for: Transcriptional and Epigenomic Markers of the Arterial-Venous and Micro/Macro-Vascular Endothelial Heterogeneity within the Umbilical-Placental Bed
Source: Int J Mol Sci. 2022 Oct 6;23(19):11873. doi: 10.3390/ijms231911873 (PMC9569907; doi:10.3390/ijms231911873)
Supplement: Supplementary file 1 [file ijms-23-11873-s001.zip]

Archive with 6 entries (6 files):
- Supplementary Figure S1.tif
- Supplementary_Table S1_DEG_chroionic_umbilical.xlsx
- Supplementary_Table S2_DEG_arterial-venous.xlsx
- Supplementary_Table S3_DMR_LEC_MEC_delta_0_05_FDR_0_05.xlsx
- Supplementary_Table S4_DMR_Artery_vein_delta_0_05_FDR_0_05.xlsx
- Supplementary_Table S5_GEO_DataAccession_V3.xlsx
