# Supplementary material for: Transcriptional and Epigenomic Markers of the Arterial-Venous and Micro/Macro-Vascular Endothelial Heterogeneity within the Umbilical-Placental Bed
Source: Int J Mol Sci. 2022 Oct 6;23(19):11873. doi: 10.3390/ijms231911873 (PMC9569907; doi:10.3390/ijms231911873)
Supplement: Supplementary file 1 [file ijms-23-11873-s001.zip › Supplementary_Table S1_DEG_chroionic_umbilical.xlsx]

## Sheet: Hoja1
Table S1. DEG_chroionic_umbilical
Results for factor Type I:
Data filtred by [FC] > 1.5
Features	p-value	Significant	Umbilical	Chorionic	Absolute diff	C-U difference
NPM1	0	1	13.464	4.69437	8.7696	-8.7696
NSA2	0	1	11.6159	3.2375	8.37838	-8.37838
RPL4	0	1	13.3257	5.11313	8.21261	-8.21261
FTH1P5	0	1	13.1525	5.96562	7.18688	-7.18688
TPM3	0	1	12.8804	6.28938	6.59107	-6.59107
SNRPG	0	1	12.1731	5.825	6.34809	-6.34809
EIF4A2	0	1	12.445	6.16312	6.28188	-6.28188
RPL34	0	1	13.3516	7.2275	6.12412	-6.12412
UQCRB	0	1	12.2199	6.33188	5.88798	-5.88798
SSRP1	0	1	9.90368	4.045	5.85868	-5.85868
EEF1D	0	1	12.0232	6.38562	5.63761	-5.63761
RPL41	0	1	14.3385	8.77625	5.56228	-5.56228
RPL12	0	1	13.5097	7.96562	5.54408	-5.54408
UQCRH	0	1	12.1749	6.75063	5.42423	-5.42423
GNPTAB	0	1	9.28985	3.89562	5.39423	-5.39423
RPL27A	0	1	13.6322	8.4075	5.22471	-5.22471
RPL13	0	1	13.1544	7.96625	5.18816	-5.18816
HINT1	0	1	12.4582	7.2775	5.18074	-5.18074
ATP5F1	0	1	12.7101	7.53062	5.17952	-5.17952
HMGB1	0	1	11.5854	6.61625	4.96919	-4.96919
BRI3	0	1	11.2243	6.2775	4.94676	-4.94676
RPS27L	0	1	12.9946	8.13687	4.85768	-4.85768
ACKR3	0	1	9.29779	4.44937	4.84842	-4.84842
VDAC2	0	1	11.7994	7.03188	4.76754	-4.76754
RPL31	0	1	13.7253	9.11688	4.60842	-4.60842
NGFRAP1	0	1	12.9859	8.47	4.51588	-4.51588
DYNC1I2	0	1	11.7671	7.25187	4.51518	-4.51518
ITGAE	0	1	10.6203	6.11313	4.50717	-4.50717
PTMA	0	1	10.7963	6.29688	4.49945	-4.49945
AP1S2	0	1	10.66	6.165	4.495	-4.495
MTUS1	0	1	11.8615	7.40313	4.45835	-4.45835
PPIA	0	1	13.7791	9.36813	4.41099	-4.41099
EEF1B2	0	1	12.964	8.58625	4.37772	-4.37772
MAP1LC3B	0	1	11.2371	6.965	4.27206	-4.27206
STMN1	0	1	10.1953	6.07687	4.11842	-4.11842
ZNHIT1	0	1	10.6457	6.545	4.10074	-4.10074
C11orf31	0	1	11.7285	7.64875	4.07978	-4.07978
PLA2G4A	0	1	9.90029	5.82688	4.07342	-4.07342
GPR21; RABGAP1	0	1	9.33868	5.28125	4.05743	-4.05743
GBP3	0	1	8.19265	4.13938	4.05327	-4.05327
RPL22	0	1	10.98	6.99	3.99	-3.99
KRT10	0	1	10.0606	6.105	3.95559	-3.95559
NACAP1	0	1	10.8237	6.95125	3.87243	-3.87243
SERF2	0	1	11.964	8.10875	3.85522	-3.85522
MT1HL1	0	1	11.9646	8.19875	3.76581	-3.76581
ERCC3	0	1	8.05118	4.2925	3.75868	-3.75868
RPL22L1	0	1	11.1179	7.41875	3.69919	-3.69919
RAC1	0	1	12.801	9.115	3.68603	-3.68603
TMSB15A	0	1	8.14029	4.4675	3.67279	-3.67279
RPL26L1	0	1	10.2587	6.59125	3.66743	-3.66743
RBM8A	0	1	10.5738	6.925	3.64882	-3.64882
COX7A2P2	0	1	10.5376	6.89875	3.6389	-3.6389
S100A6	0	1	12.966	9.34125	3.62478	-3.62478
MT1H	0	1	10.9501	7.37062	3.57952	-3.57952
SPOCK1	0	1	12.4046	8.86	3.54456	-3.54456
CMC1	0	1	9.05706	5.53812	3.51893	-3.51893
FBXW12	0	1	8.35353	4.84438	3.50915	-3.50915
TXNDC17	0	1	11.7238	8.21813	3.5057	-3.5057
S100A13	0	1	10.7837	7.32563	3.45805	-3.45805
SCML2	0	1	8.52765	5.07	3.45765	-3.45765
TPT1	0	1	13.7171	10.2787	3.43831	-3.43831
VKORC1L1	0	1	8.47265	5.04688	3.42577	-3.42577
DEPDC5	0	1	6.58471	3.18625	3.39846	-3.39846
EIF5A	0	1	10.365	6.96687	3.39812	-3.39812
NUDT4; NUDT4P1; NUDT4P2	0	1	9.79897	6.41312	3.38585	-3.38585
RPL27	0	1	13.5709	10.2263	3.34463	-3.34463
FABP4	0	1	10.2156	6.8725	3.34309	-3.34309
NUP160	0	1	7.22868	3.8875	3.34118	-3.34118
SNRPD2	0	1	12.389	9.06188	3.3271	-3.3271
CETN3	0	1	9.29059	5.96438	3.32621	-3.32621
FTH1	0	1	13.3038	9.98438	3.31945	-3.31945
MAP3K19	0	1	6.68309	3.37375	3.30934	-3.30934
UBAP2L	0	1	9.60426	6.295	3.30926	-3.30926
PAFAH1B1	0	1	10.0704	6.77375	3.29669	-3.29669
PDCD10	0	1	11.1554	7.8675	3.28794	-3.28794
CCDC127	0	1	9.21603	5.93813	3.2779	-3.2779
HMGN3	0	1	11.4422	8.16438	3.27783	-3.27783
RPS24	0	1	13.7003	10.4244	3.27592	-3.27592
CTBP2	0	1	11.2057	7.93625	3.26949	-3.26949
RPS23	0	1	13.861	10.6081	3.2529	-3.2529
C1orf54	0	1	10.1275	6.8825	3.245	-3.245
NDUFB2	0	1	11.5916	8.35125	3.24037	-3.24037
ARHGEF10	0	1	9.79676	6.585	3.21176	-3.21176
UQCRFS1	0	1	11.8435	8.6325	3.21103	-3.21103
NDUFA13	0	1	11.2765	8.08937	3.1871	-3.1871
PWAR6	0	1	7.10162	3.92813	3.17349	-3.17349
C1orf131	0	1	8.78015	5.62	3.16015	-3.16015
PCMTD1	0	1	8.27735	5.1225	3.15485	-3.15485
MAP3K13	0	1	8.82147	5.68063	3.14085	-3.14085
RNF8	0	1	8.58324	5.4475	3.13574	-3.13574
COX4I1	0	1	12.7784	9.65188	3.12651	-3.12651
SORBS2	0	1	8.63632	5.515	3.12132	-3.12132
ATP5E	0	1	12.5416	9.46063	3.08099	-3.08099
PABPC3	0	1	12.5294	9.47063	3.05879	-3.05879
COCH	0	1	8.86824	5.82875	3.03949	-3.03949
SEC61G	0	1	11.5262	8.49375	3.03243	-3.03243
MRPL57	0	1	11.0938	8.06937	3.02445	-3.02445
SUMF1	0	1	10.1472	7.1525	2.99471	-2.99471
SEC11A	0	1	12.3385	9.34812	2.9904	-2.9904
TCEAL4	0	1	10.9144	7.93312	2.98129	-2.98129
RPS17P5	0	1	8.93206	5.96438	2.96768	-2.96768
SERBP1	0	1	12.1531	9.19375	2.95934	-2.95934
GSTO1	0	1	12.374	9.4175	2.95647	-2.95647
PIM3	0	1	10.7347	7.79625	2.93846	-2.93846
MRPL13	0	1	9.93324	7.00625	2.92699	-2.92699
RPL29	0	1	13.2301	10.3131	2.91702	-2.91702
CCT8	0	1	11.9949	9.07937	2.91548	-2.91548
HMGN1	0	1	12.2624	9.35188	2.91048	-2.91048
ZNF443	0	1	6.81809	3.91625	2.90184	-2.90184
FBLIM1	0	1	11.7112	8.825	2.88618	-2.88618
IKZF1	0	1	7.125	4.25938	2.86563	-2.86563
NDUFA4	0	1	12.0238	9.1725	2.85132	-2.85132
SNRPF	0	1	10.7159	7.86937	2.84651	-2.84651
NGRN	0	1	10.8953	8.05312	2.84217	-2.84217
ARL4A	0	1	9.88441	7.05437	2.83004	-2.83004
CFI	0	1	8.30853	5.48125	2.82728	-2.82728
PSMD4	0	1	10.7654	7.94313	2.82232	-2.82232
MRFAP1	0	1	13.0825	10.2794	2.80312	-2.80312
RPL36A; RPL36A-HNRNPH2	0	1	13.0135	10.22	2.79353	-2.79353
TIMM13	0	1	10.6415	7.86625	2.77522	-2.77522
CLEC2B	0	1	9.74324	6.97062	2.77261	-2.77261
ANAPC11	0	1	11.2957	8.52625	2.76949	-2.76949
KLHL13	0	1	8.71544	5.94812	2.76732	-2.76732
BTBD11	0	1	6.02882	3.28937	2.73945	-2.73945
TMEM126B	0	1	10.7106	7.97687	2.73371	-2.73371
FGL1	0	1	6.21294	3.48125	2.73169	-2.73169
SLC40A1	0	1	8.60985	5.88312	2.72673	-2.72673
NDUFA11	0	1	11.5328	8.81313	2.71967	-2.71967
DBI	0	1	11.9109	9.195	2.71588	-2.71588
DBF4	0	1	8.44985	5.735	2.71485	-2.71485
CALM2	0	1	13.2804	10.5712	2.70919	-2.70919
NDN	0	1	9.08912	6.38063	2.70849	-2.70849
PFDN5	0	1	11.4159	8.71875	2.69713	-2.69713
TMEM174	0	1	6.58191	3.8925	2.68941	-2.68941
SEPTIN11	0	1	7.71368	5.03375	2.67993	-2.67993
MRPS36	0	1	9.21176	6.53812	2.67364	-2.67364
CENPW	0	1	10.24	7.56937	2.67062	-2.67062
MORC2-AS1	0	1	7.20176	4.53375	2.66801	-2.66801
LGALS3	0	1	10.4716	7.805	2.66662	-2.66662
GRK5	0	1	9.32559	6.65937	2.66621	-2.66621
C4orf3	0	1	11.0296	8.37	2.65956	-2.65956
BTNL3	0	1	6.56544	3.91125	2.65419	-2.65419
ARMCX2	0	1	10.5626	7.9225	2.64015	-2.64015
CACNG4	0	1	9.20544	6.57312	2.63232	-2.63232
MT1X	0	1	12.1081	9.51375	2.59434	-2.59434
STAC	0	1	6.92632	4.33375	2.59257	-2.59257
ZNF665	0	1	7.2225	4.63563	2.58688	-2.58688
PDZD11	0	1	10.2268	7.6475	2.57926	-2.57926
MRPS18C	0	1	9.78294	7.20375	2.57919	-2.57919
TPRKB	0	1	9.79868	7.22188	2.5768	-2.5768
FGD2	0	1	8.46044	5.88625	2.57419	-2.57419
OPHN1	0	1	10.2228	7.64875	2.57404	-2.57404
SSR4	0	1	11.5444	8.97563	2.56879	-2.56879
MYL12A	0	1	11.5012	8.93312	2.56805	-2.56805
WBP5	0	1	11.8238	9.2575	2.56632	-2.56632
CXorf40A	0	1	9.10044	6.53937	2.56107	-2.56107
RPS27A	0	1	13.3696	10.8131	2.55643	-2.55643
MIR21; VMP1	0	1	10.8519	8.29563	2.55629	-2.55629
DUT	0	1	10.7265	8.18062	2.54585	-2.54585
NHP2	0	1	12.1125	9.57187	2.54063	-2.54063
ROBO1	0	1	8.84294	6.3325	2.51044	-2.51044
RPS7	0	1	12.9684	10.465	2.50338	-2.50338
PFDN4	0	1	10.3509	7.85062	2.50026	-2.50026
AMPH	0	1	7.5625	5.07	2.4925	-2.4925
CLDN6	0	1	6.96176	4.47625	2.48551	-2.48551
FABP5	0	1	12.2879	9.80562	2.48232	-2.48232
COX6C	0	1	12.2115	9.72938	2.4821	-2.4821
NAT1	0	1	7.92618	5.455	2.47118	-2.47118
NMRK1	0	1	9.2375	6.77313	2.46438	-2.46438
CYP4F12	0	1	6.59765	4.145	2.45265	-2.45265
NDUFS6	0	1	11.7796	9.33687	2.44268	-2.44268
ZNF706	0	1	10.7524	8.31	2.44235	-2.44235
PIGC	0	1	8.77779	6.33937	2.43842	-2.43842
COL5A2	0	1	10.9876	8.55188	2.43577	-2.43577
FAM84B	0	1	9.03412	6.59937	2.43474	-2.43474
TMEM126A	0	1	10.6922	8.26375	2.42846	-2.42846
FRA10AC1	0	1	8.86588	6.44437	2.42151	-2.42151
ND2	0	1	13.0425	10.6225	2.42	-2.42
DYRK4	0	1	8.72426	6.305	2.41926	-2.41926
RPL28	0	1	13.3751	10.9569	2.41827	-2.41827
ZNF384	0	1	8.59309	6.17812	2.41496	-2.41496
VBP1	0	1	11.0294	8.62312	2.40629	-2.40629
NDUFAB1	0	1	12.0803	9.67687	2.40342	-2.40342
SUMO4	0	1	9.49676	7.10313	2.39364	-2.39364
TMC2	0	1	6.23132	3.84438	2.38695	-2.38695
OSBPL2	0	1	7.95559	5.56875	2.38684	-2.38684
COX7A2	0	1	12.4688	10.0944	2.37445	-2.37445
CTAGE9	0	1	6.27235	3.89937	2.37298	-2.37298
EIF1B	0	1	10.8975	8.52625	2.37125	-2.37125
RTN3	0	1	9.89794	7.52688	2.37107	-2.37107
FOXO3	0	1	9.29559	6.9325	2.36309	-2.36309
TSPAN13	0	1	9.90868	7.54688	2.3618	-2.3618
ATF4	0	1	11.6256	9.27	2.35559	-2.35559
RPL13AP17	0	1	6.73618	4.38312	2.35305	-2.35305
SFPQ	0	1	8.24441	5.90688	2.33754	-2.33754
GYPB	0	1	5.95515	3.62438	2.33077	-2.33077
POLR3GL	0	1	8.72441	6.4	2.32441	-2.32441
CXorf40A; CXorf40B	0	1	8.80574	6.48187	2.32386	-2.32386
LAMTOR5	0	1	11.1393	8.81813	2.32114	-2.32114
HMGB3P1	0	1	7.65544	5.33437	2.32107	-2.32107
EMC6	0	1	10.2415	7.92063	2.32085	-2.32085
LXN	0	1	10.9579	8.64125	2.31669	-2.31669
DCN	0	1	6.00779	3.69125	2.31654	-2.31654
CGNL1	0	1	9.88294	7.56812	2.31482	-2.31482
BRMS1L	0	1	8.10765	5.80875	2.2989	-2.2989
CFAP206	0	1	6.18971	3.8975	2.29221	-2.29221
LSM5	0	1	10.659	8.36875	2.29022	-2.29022
RPL19	0	1	13.4743	11.1906	2.28364	-2.28364
WDR61	0	1	10.5343	8.26	2.27426	-2.27426
MORF4L1	0	1	12.6809	10.4069	2.27401	-2.27401
MRPL54	0	1	9.31868	7.05312	2.26555	-2.26555
GSTTP1; GSTTP2	0	1	5.86956	3.60438	2.26518	-2.26518
SSH1	0	1	5.32544	3.0625	2.26294	-2.26294
MPV17L	0	1	7.88176	5.62312	2.25864	-2.25864
EBLN2	0	1	6.82221	4.56375	2.25846	-2.25846
RASSF7	0	1	8.44176	6.18375	2.25801	-2.25801
GOLGA2	0	1	7.45235	5.19438	2.25798	-2.25798
HOXB3	0	1	9.32662	7.07125	2.25537	-2.25537
LINC01121	0	1	5.97647	3.72125	2.25522	-2.25522
TECTB	0	1	6.43471	4.18687	2.24783	-2.24783
ISG15	0	1	9.83824	7.59375	2.24449	-2.24449
TDG	0	1	9.96912	7.72625	2.24287	-2.24287
LDHC	0	1	5.75588	3.51437	2.24151	-2.24151
TPM1	0	1	12.6999	10.4594	2.24048	-2.24048
CFHR2	0	1	5.71765	3.48	2.23765	-2.23765
UQCRQ	0	1	11.8982	9.66313	2.23511	-2.23511
SH3BGRL3	0	1	11.6806	9.45	2.23059	-2.23059
DENR	0	1	11.0682	8.84812	2.22011	-2.22011
CCDC178	0	1	5.93309	3.7175	2.21559	-2.21559
UBE2I	0	1	11.3594	9.14813	2.21129	-2.21129
C1orf50	0	1	7.83309	5.62937	2.20371	-2.20371
MUC13	0	1	5.78765	3.58625	2.2014	-2.2014
ATP5O	0	1	12.1719	9.97063	2.20129	-2.20129
SLC22A25	0	1	7.07221	4.8725	2.19971	-2.19971
ABCG2	0	1	7.04544	4.8475	2.19794	-2.19794
NDUFB6	0	1	11.0381	8.84187	2.19621	-2.19621
NDUFA5	0	1	9.9325	7.74875	2.18375	-2.18375
FAXDC2	0	1	9.61088	7.4375	2.17338	-2.17338
MRPL33	0	1	10.5884	8.42	2.16838	-2.16838
MAT2B	0	1	11.4913	9.325	2.16632	-2.16632
TTC32	0	1	6.85838	4.69375	2.16463	-2.16463
YAE1D1	0	1	8.32176	6.16125	2.16051	-2.16051
HOXA5	0	1	9.35603	7.20125	2.15478	-2.15478
RBM14	0	1	8.45191	6.30438	2.14754	-2.14754
GPX1	0	1	12.3516	10.2131	2.13849	-2.13849
GPR156	0	1	6.68147	4.54375	2.13772	-2.13772
C10orf67	0	1	5.91132	3.78187	2.12945	-2.12945
LUC7L3	0	1	10.0813	7.95188	2.12945	-2.12945
PHC2	0	1	10.4585	8.33375	2.12478	-2.12478
IER2	0	1	10.9524	8.83375	2.1186	-2.1186
MORF4L2	0	1	12.8841	10.7687	2.11537	-2.11537
C8orf59	0	1	10.4157	8.30563	2.11011	-2.11011
NUDCD2	0	1	9.85074	7.75	2.10074	-2.10074
PTTG1	0	1	11.1106	9.01	2.10059	-2.10059
PRSS2	0	1	7.95324	5.85562	2.09761	-2.09761
TAF7	0	1	10.4035	8.30687	2.09665	-2.09665
CRELD2	0	1	10.4668	8.37562	2.09114	-2.09114
ACKR4	0	1	5.54324	3.4575	2.08574	-2.08574
LINC00888	0	1	7.93868	5.85687	2.0818	-2.0818
MYH10	0	1	11.8206	9.75313	2.06746	-2.06746
LOC105369387	0	1	6.48118	4.42125	2.05993	-2.05993
VDAC1	0	1	11.5962	9.55063	2.04555	-2.04555
PKD2L1	0	1	7.07588	5.03125	2.04463	-2.04463
LRRC43	0	1	8.03618	5.99688	2.0393	-2.0393
MGC32805	0	1	5.81971	3.78125	2.03846	-2.03846
PTTG3P	0	1	7.23206	5.19625	2.03581	-2.03581
UNC50	0	1	9.33176	7.30812	2.02364	-2.02364
SNX7	0	1	10.5893	8.56687	2.02239	-2.02239
CLEC4E	0	1	5.52191	3.50625	2.01566	-2.01566
GSTA5	0	1	5.47368	3.46438	2.0093	-2.0093
SUMO1	0	1	10.9435	8.93438	2.00915	-2.00915
SLC30A1	0	1	10.0634	8.05437	2.00901	-2.00901
IL37	0	1	6.09971	4.095	2.00471	-2.00471
DYNLT1	0	1	12.101	10.1006	2.0004	-2.0004
POP5	0	1	9.37368	7.375	1.99868	-1.99868
BTF3	0	1	12.8994	10.9038	1.99566	-1.99566
SFR1	0	1	7.95279	5.96938	1.98342	-1.98342
MTCH1	0	1	12.4631	10.4875	1.97559	-1.97559
PSIP1	0	1	10.0663	8.1	1.96632	-1.96632
ATP5J	0	1	11.5579	9.5925	1.96544	-1.96544
TTTY11	0	1	5.69779	3.73687	1.96092	-1.96092
PSMC5	0	1	11.1126	9.16188	1.95077	-1.95077
TIAL1	0	1	10.6572	8.7075	1.94971	-1.94971
NDUFB3	0	1	10.2376	8.28875	1.9489	-1.9489
ITPA	0	1	9.43779	7.49438	1.94342	-1.94342
LYSMD2	0	1	8.95221	7.01125	1.94096	-1.94096
CDK5RAP3	0	1	9.24103	7.3125	1.92853	-1.92853
SNX18	0	1	9.66397	7.73563	1.92835	-1.92835
CCDC82	0	1	8.82912	6.90375	1.92537	-1.92537
GLRX2	0	1	9.78544	7.86937	1.91607	-1.91607
RPS18	0	1	13.971	12.0556	1.9154	-1.9154
PJA1	0	1	9.16853	7.26	1.90853	-1.90853
RRAGA	0	1	10.7063	8.8	1.90632	-1.90632
FNTA	0	1	11.4732	9.57188	1.90136	-1.90136
MAGOH	0	1	9.27132	7.37188	1.89945	-1.89945
GLTSCR2	0	1	12.1288	10.23	1.89882	-1.89882
MITD1	0	1	8.83574	6.94125	1.89449	-1.89449
LITAF	0	1	8.75279	6.85875	1.89404	-1.89404
MEPE	0	1	5.65471	3.76125	1.89346	-1.89346
CD180	0	1	5.92779	4.03562	1.89217	-1.89217
SH3YL1	0	1	8.46221	6.57125	1.89096	-1.89096
UQCRC1	0	1	10.8581	8.9675	1.89059	-1.89059
C4orf27	0	1	9.55088	7.66062	1.89026	-1.89026
MYEOV2	0	1	11.3038	9.41375	1.89007	-1.89007
PIGP	0	1	9.26794	7.37875	1.88919	-1.88919
POLR2G	0	1	10.9504	9.0625	1.88794	-1.88794
TCAF1	0	1	8.88544	7.00375	1.88169	-1.88169
FLJ40288	0	1	6.62338	4.745	1.87838	-1.87838
IRF2BPL	0	1	10.4907	8.61812	1.87261	-1.87261
UBE2D3	0	1	10.8851	9.015	1.87015	-1.87015
CC2D2B	0	1	5.93824	4.06875	1.86949	-1.86949
NDUFA1	0	1	11.6572	9.78875	1.86846	-1.86846
C17orf58	0	1	9.33265	7.4675	1.86515	-1.86515
ALG5	0	1	10.1662	8.30312	1.86305	-1.86305
XIAP	0	1	9.34118	7.47875	1.86243	-1.86243
NME7	0	1	9.30059	7.43938	1.86121	-1.86121
CD40LG	0	1	5.41074	3.5625	1.84824	-1.84824
CXCR1	0	1	6.65147	4.80438	1.8471	-1.8471
SGSM2	0	1	9.81221	7.96687	1.84533	-1.84533
EIF3E	0	1	12.6254	10.7931	1.83232	-1.83232
TBCA	0	1	12.0981	10.2663	1.83184	-1.83184
MED19	0	1	9.34544	7.52125	1.82419	-1.82419
SCP2	0	1	10.661	8.83687	1.82415	-1.82415
BCAT1	0	1	12.1465	10.3275	1.81897	-1.81897
C4BPA	0	1	5.62441	3.81	1.81441	-1.81441
LINC00909	0	1	7.57515	5.76312	1.81202	-1.81202
CWC15	0	1	10.5343	8.725	1.80926	-1.80926
RBM7	0	1	9.97456	8.17125	1.80331	-1.80331
CD63	0	1	12.7837	10.9813	1.80243	-1.80243
PPA1	0	1	11.924	10.1237	1.80022	-1.80022
C22orf31	0	1	5.07721	3.28437	1.79283	-1.79283
CHCHD7	0	1	8.44338	6.65313	1.79026	-1.79026
ARHGAP19-SLIT1	0	1	5.75691	3.97875	1.77816	-1.77816
SLC12A7	0	1	9.25	7.47562	1.77438	-1.77438
ATP5A1	0	1	12.974	11.2012	1.77272	-1.77272
ARMCX4	0	1	7.47176	5.7	1.77176	-1.77176
MC2R	0	1	6.62397	4.85313	1.77085	-1.77085
TUBA1A	0	1	13.4743	11.7044	1.76989	-1.76989
SPTSSA	0	1	9.50779	7.74	1.76779	-1.76779
EEF1A1	0	1	9.43368	7.6675	1.76618	-1.76618
CHCHD4	0	1	8.60676	6.84312	1.76364	-1.76364
RPUSD4	0	1	9.43456	7.67125	1.76331	-1.76331
RPL15	0	1	13.356	11.5931	1.7629	-1.7629
PSMB1	0	1	12.164	10.4031	1.76085	-1.76085
NDUFAF2	0	1	9.34147	7.58188	1.7596	-1.7596
PRDX4	0	1	11.8185	10.0606	1.7579	-1.7579
TPI1	0	1	12.2157	10.4581	1.75761	-1.75761
GGCT	0	1	10.7924	9.03813	1.75423	-1.75423
TM2D2	0	1	11.4021	9.64813	1.75393	-1.75393
CHCHD1	0	1	10.5769	8.82375	1.75316	-1.75316
RFPL3	0	1	4.91412	3.16125	1.75287	-1.75287
EXOSC7	0	1	9.69632	7.94375	1.75257	-1.75257
ANAPC13	0	1	11.0579	9.30687	1.75107	-1.75107
RTN4	0	1	12.6715	10.9212	1.75022	-1.75022
TMEM99	0	1	8.10824	6.35938	1.74886	-1.74886
NACA	0	1	13.136	11.3881	1.7479	-1.7479
ATP1B3	0	1	12.3474	10.6013	1.7461	-1.7461
CYP3A4	0	1	5.67735	3.9325	1.74485	-1.74485
NAB1	0	1	8.27809	6.53438	1.74371	-1.74371
AVPR1B	0	1	6.68279	4.94313	1.73967	-1.73967
MFAP1	0	1	9.84029	8.10375	1.73654	-1.73654
SNHG17	0	1	9.19412	7.46437	1.72974	-1.72974
RPS6KA5	0	1	7.2225	5.49625	1.72625	-1.72625
LGI2	0	1	6.60059	4.87437	1.72621	-1.72621
ARMCX3	0	1	10.0497	8.34062	1.70908	-1.70908
IRAK1	0	1	10.6729	8.96563	1.70732	-1.70732
CTSV	0	1	6.82971	5.12437	1.70533	-1.70533
FRY	0	1	8.48	6.7775	1.7025	-1.7025
C1orf168	0	1	5.10706	3.405	1.70206	-1.70206
MRPS9	0	1	8.49662	6.79688	1.69974	-1.69974
YWHAG	0	1	12.3038	10.605	1.69882	-1.69882
HP	0	1	5.42824	3.7325	1.69574	-1.69574
PPP2CB	0	1	11.8749	10.1794	1.69548	-1.69548
ATP5I	0	1	11.2916	9.59813	1.69349	-1.69349
NAA20	0	1	10.3681	8.67688	1.69121	-1.69121
VIMP	0	1	10.9531	9.26812	1.68496	-1.68496
FGFR1OP	0	1	7.94985	6.265	1.68485	-1.68485
ITPRIPL2	0	1	10.3735	8.68875	1.68478	-1.68478
TXNDC9	0	1	10.2796	8.59625	1.68331	-1.68331
MTMR8	0	1	5.97603	4.29375	1.68228	-1.68228
ZNF232	0	1	7.82809	6.1475	1.68059	-1.68059
HIST1H2AJ	0	1	6.5725	4.8925	1.68	-1.68
MRPS28	0	1	9.27412	7.59437	1.67974	-1.67974
MS4A4A	0	1	5.13015	3.45375	1.6764	-1.6764
SPATA32	0	1	7.42765	5.75687	1.67077	-1.67077
RPL24	0	1	13.5247	11.8563	1.66846	-1.66846
SOD1	0	1	12.2703	10.6019	1.66842	-1.66842
CARD6	0	1	9.46794	7.80375	1.66419	-1.66419
ANP32E	0	1	10.1119	8.44812	1.66379	-1.66379
MRPL1	0	1	9.71044	8.04688	1.66357	-1.66357
GAR1	0	1	9.66353	8.00125	1.66228	-1.66228
HYLS1	0	1	8.62809	6.96625	1.66184	-1.66184
NUDT9	0	1	9.4925	7.83375	1.65875	-1.65875
ZNF48	0	1	8.25471	6.5975	1.65721	-1.65721
ZCCHC18	0	1	6.78147	5.125	1.65647	-1.65647
BIVM	0	1	7.97721	6.32312	1.65408	-1.65408
SYF2	0	1	9.16471	7.51125	1.65346	-1.65346
ARPC5	0	1	12.0125	10.36	1.6525	-1.6525
MRPL52	0	1	10.1896	8.54	1.64956	-1.64956
PARK7	0	1	12.6393	10.99	1.64926	-1.64926
TUSC1	0	1	9.29676	7.64875	1.64801	-1.64801
SEC13	0	1	12.14	10.4931	1.64687	-1.64687
ALG6	0	1	8.96941	7.32625	1.64316	-1.64316
TRIAP1	0	1	10.9719	9.33	1.64191	-1.64191
EVA1A	0	1	9.35824	7.7175	1.64074	-1.64074
CXorf21	0	1	5.05324	3.41312	1.64011	-1.64011
DNAH14	0	1	5.88706	4.24875	1.63831	-1.63831
RNF113A	0	1	8.20897	6.5725	1.63647	-1.63647
TMEFF2	0	1	6.23941	4.6075	1.63191	-1.63191
RPA3	0	1	9.13088	7.50063	1.63026	-1.63026
DSTN	0	1	12.84	11.2106	1.62937	-1.62937
CNBD2	0	1	6.75088	5.12937	1.62151	-1.62151
GDF3	0	1	6.91897	5.30125	1.61772	-1.61772
AIMP1	0	1	10.2925	8.67688	1.61562	-1.61562
CCNB1IP1	0	1	9.49809	7.89	1.60809	-1.60809
COX7A1	0	1	8.23426	6.62625	1.60801	-1.60801
AK6; TAF9	0	1	10.7216	9.11562	1.60599	-1.60599
RAB13	0	1	12.0725	10.4681	1.60437	-1.60437
MYL6B	0	1	10.2271	8.62562	1.60143	-1.60143
GCH1	0	1	7.18882	5.5875	1.60132	-1.60132
USP33	0	1	9.67324	8.07437	1.59886	-1.59886
CYP3A7; CYP3A7-CYP3A51P	0	1	5.53338	3.93562	1.59776	-1.59776
KIAA0101	0	1	8.03441	6.44125	1.59316	-1.59316
MRPS12	0	1	9.67353	8.08063	1.5929	-1.5929
EIF4E	0	1	8.07706	6.48625	1.59081	-1.59081
CPXM2	0	1	6.86294	5.27313	1.58982	-1.58982
VIPR2	0	1	6.52794	4.94	1.58794	-1.58794
C1orf216	0	1	8.72897	7.145	1.58397	-1.58397
MKKS	0	1	8.30382	6.72125	1.58257	-1.58257
SUN5	0	1	7.29176	5.71875	1.57301	-1.57301
TMPRSS11D	0	1	5.60794	4.03812	1.56982	-1.56982
ZNF30	0	1	6.61956	5.05312	1.56643	-1.56643
UBE2E1	0	1	11.9554	10.3919	1.56357	-1.56357
S100A2	0	1	7.13029	5.56687	1.56342	-1.56342
TCL1B	0	1	6.32559	4.76375	1.56184	-1.56184
NXN	0	1	11.0026	9.44375	1.5589	-1.5589
PMCHL1	0	1	5.23353	3.67625	1.55728	-1.55728
TIMM17A	0	1	11.5362	9.98062	1.55555	-1.55555
ACTR6	0	1	8.3325	6.77813	1.55438	-1.55438
FDPS	0	1	11.4096	9.85563	1.55393	-1.55393
MRPL27	0	1	10.0269	8.47312	1.55379	-1.55379
HIBCH	0	1	8.72059	7.16688	1.55371	-1.55371
COA3	0	1	10.7393	9.18562	1.55364	-1.55364
ATP5G2	0	1	11.6113	10.0594	1.55195	-1.55195
ABRACL	0	1	10.4553	8.90375	1.55154	-1.55154
HIST3H2A	0	1	7.59397	6.0425	1.55147	-1.55147
LUZP4	0	1	5.68882	4.1375	1.55132	-1.55132
TMEM208	0	1	9.06044	7.51	1.55044	-1.55044
C11orf98; LBHD1	0	1	9.71294	8.16375	1.54919	-1.54919
TRAPPC2L	0	1	10.0491	8.50063	1.54849	-1.54849
MRPL22	0	1	10.3332	8.785	1.54824	-1.54824
NME5	0	1	5.92838	4.3825	1.54588	-1.54588
SPG7	0	1	9.66015	8.115	1.54515	-1.54515
PARL	0	1	9.71691	8.17188	1.54504	-1.54504
PSG3	0	1	5.84794	4.30438	1.54357	-1.54357
REXO2	0	1	12.0075	10.4644	1.54312	-1.54312
SHCBP1L	0	1	4.94044	3.39875	1.54169	-1.54169
POLR2J	0	1	10.759	9.21937	1.5396	-1.5396
NOP16	0	1	10.0138	8.47438	1.53945	-1.53945
BAAT	0	1	5.51515	3.97625	1.5389	-1.5389
C14orf166	0	1	12.3959	10.8575	1.53838	-1.53838
GTPBP4	0	1	10.1044	8.56625	1.53816	-1.53816
SLC25A33	0	1	9.12559	7.58812	1.53746	-1.53746
CHCHD2	0	1	12.2616	10.7244	1.53724	-1.53724
RPIA	0	1	9.56912	8.03875	1.53037	-1.53037
PLA2G10	0	1	5.37735	3.8475	1.52985	-1.52985
SARNP	0	1	10.0996	8.57125	1.52831	-1.52831
AP2S1	0	1	12.0491	10.5225	1.52662	-1.52662
UNC119B	0	1	9.30309	7.77687	1.52621	-1.52621
TIMM8B	0	1	11.4999	9.975	1.52485	-1.52485
PKIG	0	1	11.0047	9.48062	1.52408	-1.52408
GADD45A	0	1	10.6263	9.10313	1.5232	-1.5232
SPTLC1	0	1	10.766	9.24812	1.5179	-1.5179
SLC35A1	0	1	9.41162	7.89563	1.51599	-1.51599
DTNBP1	0	1	8.44618	6.93063	1.51555	-1.51555
ZNF622	0	1	9.21485	7.70125	1.5136	-1.5136
POM121L12	0	1	7.54706	6.035	1.51206	-1.51206
ZC3H4	0	1	9.86309	8.35375	1.50934	-1.50934
ORC6	0	1	8.96015	7.4525	1.50765	-1.50765
TMA7	0	1	13.0812	11.575	1.50618	-1.50618
STRAP	0	1	11.9904	10.4875	1.50294	-1.50294
SURF1	0	1	9.27662	7.77375	1.50287	-1.50287
ASPA	0	1	4.46471	2.9625	1.50221	-1.50221
PADI1	0	1	7.59279	6.0925	1.50029	-1.50029
SLC5A8	0	1	5.92824	4.42813	1.50011	-1.50011
MGAT2	0	1	10.4269	8.92937	1.49754	-1.49754
SH2D1A	0	1	5.62029	4.13375	1.48654	-1.48654
UBE2NL	0	1	10.2576	8.77438	1.48327	-1.48327
CYB561	0	1	8.57176	7.08937	1.48239	-1.48239
RPS5	0	1	13.1266	11.6462	1.48037	-1.48037
MYOC	0	1	5.35441	3.88	1.47441	-1.47441
B2M	0	1	13.2541	11.78	1.47412	-1.47412
CCT2	0	1	12.1894	10.7156	1.47379	-1.47379
ERICH1	0	1	6.65059	5.17687	1.47371	-1.47371
HK1	0	1	10.7722	9.29937	1.47283	-1.47283
C4orf32	0	1	10.265	8.79625	1.46875	-1.46875
TMEM219	0	1	9.48088	8.01562	1.46526	-1.46526
FHL2	0	1	11.7584	10.2944	1.46401	-1.46401
RNF11	0	1	10.4193	8.95562	1.46364	-1.46364
HENMT1	0	1	6.67	5.20688	1.46312	-1.46312
TCEAL3	0	1	9.67809	8.21562	1.46246	-1.46246
KLHDC10	0	1	9.45647	7.99687	1.4596	-1.4596
SEPW1	0	1	12.0465	10.5881	1.45835	-1.45835
STK33	0	1	5.58353	4.12563	1.4579	-1.4579
CCDC28A	0	1	8.30853	6.85313	1.4554	-1.4554
TSPYL4	0	1	9.82706	8.37375	1.45331	-1.45331
RPS15	0	1	13.6707	12.2175	1.45324	-1.45324
SLC34A3	0	1	8.07926	6.62625	1.45301	-1.45301
ZCWPW1	0	1	6.38235	4.93	1.45235	-1.45235
TCEAL8	0	1	9.56824	8.11625	1.45199	-1.45199
CNOT6L	0	1	9.68559	8.23938	1.44621	-1.44621
SCOC	0	1	10.5219	9.07937	1.44254	-1.44254
WEE1	0	1	9.08368	7.64125	1.44243	-1.44243
SEPTIN7	0	1	11.6151	10.1744	1.44077	-1.44077
EPB41L4A-AS1	0	1	9.52765	8.08875	1.4389	-1.4389
ASB10	0	1	7.47779	6.04375	1.43404	-1.43404
SLC25A14	0	1	8.19926	6.77125	1.42801	-1.42801
SPAG7	0	1	10.2109	8.78313	1.42776	-1.42776
MMADHC	0	1	12.0926	10.665	1.42765	-1.42765
PDHB	0	1	10.9041	9.4775	1.42662	-1.42662
OR12D2	0	1	5.74088	4.32187	1.41901	-1.41901
SLC22A18AS	0	1	7.01838	5.59937	1.41901	-1.41901
RHEB	0	1	11.7929	10.375	1.41794	-1.41794
SRSF5	0	1	10.4191	9.0025	1.41662	-1.41662
HNRNPH1	0	1	11.6715	10.255	1.41647	-1.41647
PCNA	0	1	11.1924	9.77812	1.41423	-1.41423
DIABLO	0	1	10.1097	8.6975	1.41221	-1.41221
GRPR	0	1	6.31794	4.90813	1.40982	-1.40982
METTL5	0	1	10.855	9.44625	1.40875	-1.40875
RPS4X	0	1	13.8243	12.4194	1.40489	-1.40489
C21orf91	0	1	7.42838	6.02437	1.40401	-1.40401
DYNLL1	0	1	12.4146	11.0119	1.40268	-1.40268
LRRC47	0	1	10.6351	9.2325	1.40265	-1.40265
GPR160	0	1	5.33456	3.93313	1.40143	-1.40143
TXNDC8	0	1	4.71897	3.31813	1.40085	-1.40085
MEIG1	0	1	4.86338	3.46563	1.39776	-1.39776
COPRS	0	1	9.97309	8.57625	1.39684	-1.39684
OFD1	0	1	7.98544	6.59187	1.39357	-1.39357
CNBP	0	1	11.5513	10.16	1.39132	-1.39132
E2F3	0	1	9.20015	7.80938	1.39077	-1.39077
HIRIP3	0	1	7.60191	6.21125	1.39066	-1.39066
WDR54	0	1	9.56618	8.17563	1.39055	-1.39055
SNRNP35	0	1	7.98074	6.59063	1.39011	-1.39011
COX14	0	1	9.07279	7.68437	1.38842	-1.38842
GCLM	0	1	10.1226	8.73688	1.38577	-1.38577
DDX50	0	1	9.72265	8.33813	1.38452	-1.38452
CBX3	0	1	11.4446	10.0619	1.38268	-1.38268
CCT4	0	1	12.4153	11.0331	1.38217	-1.38217
ZUFSP	0	1	7.63853	6.2575	1.38103	-1.38103
KANK1	0	1	9.03426	7.65375	1.38051	-1.38051
DOK5	0	1	6.27118	4.89125	1.37993	-1.37993
GTSF1L	0	1	5.67985	4.30125	1.3786	-1.3786
GEMIN2	0	1	7.97162	6.59375	1.37787	-1.37787
AIF1	0	1	5.87118	4.49563	1.37555	-1.37555
ANKRA2	0	1	7.88676	6.5125	1.37426	-1.37426
RNF145	0	1	10.279	8.905	1.37397	-1.37397
GDF5	0	1	6.80912	5.44	1.36912	-1.36912
COL5A1	0	1	9.96029	8.59125	1.36904	-1.36904
GTF3A	0	1	11.12	9.75125	1.36875	-1.36875
LGALS9	0	1	7.3025	5.93563	1.36687	-1.36687
ENOPH1	0	1	10.2597	8.89563	1.36408	-1.36408
HOXB7	0	1	9.61544	8.25625	1.35919	-1.35919
MRPS22	0	1	9.29618	7.9375	1.35868	-1.35868
ADAM28	0	1	6.01029	4.65625	1.35404	-1.35404
LYRM1	0	1	9.94809	8.595	1.35309	-1.35309
APIP	0	1	9.34279	7.99187	1.35092	-1.35092
COA4	0	1	9.64588	8.29625	1.34963	-1.34963
PHF13	0	1	9.13294	7.785	1.34794	-1.34794
OR7A5	0	1	4.75265	3.40563	1.34702	-1.34702
SSBP1	0	1	11.63	10.2844	1.34562	-1.34562
UBE2J2	0	1	9.90926	8.5675	1.34176	-1.34176
PPP1R3B	0	1	9.66897	8.3275	1.34147	-1.34147
FAM53A	0	1	5.99471	4.65375	1.34096	-1.34096
USP6	0	1	6.92956	5.59187	1.33768	-1.33768
MAFB	0	1	7.54176	6.205	1.33676	-1.33676
PCDH19	0	1	6.69735	5.365	1.33235	-1.33235
PRDX2	0	1	9.53029	8.19875	1.33154	-1.33154
REG1A	0	1	5.58632	4.25563	1.3307	-1.3307
HLA-DQB1	0	1	5.48162	4.15187	1.32974	-1.32974
WDR83OS	0	1	10.5221	9.195	1.32706	-1.32706
LSM7	0	1	10.5626	9.24	1.32265	-1.32265
PIGF	0	1	8.75294	7.43125	1.32169	-1.32169
MIF	0	1	12.4596	11.1406	1.31893	-1.31893
SNX3	0	1	12.2541	10.9369	1.31724	-1.31724
VPS26A	0	1	11.2844	9.9675	1.31691	-1.31691
APMAP	0	1	10.8712	9.55438	1.3168	-1.3168
CHRNA6	0	1	5.40985	4.09438	1.31548	-1.31548
SNRPD3	0	1	11.4576	10.1438	1.3139	-1.3139
RPL35	0	1	12.8553	11.5425	1.31279	-1.31279
IFNA13	0	1	5.53176	4.21938	1.31239	-1.31239
ENSA	0	1	8.98118	7.66938	1.3118	-1.3118
LINC00116	0	1	7.84368	6.53188	1.3118	-1.3118
LYRM9	0	1	5.56603	4.25562	1.3104	-1.3104
SPATA31D1; SPATA31D3	0	1	6.02471	4.715	1.30971	-1.30971
PTRH2	0	1	9.87897	8.57	1.30897	-1.30897
CEP85L	0	1	7.66618	6.35875	1.30743	-1.30743
BLOC1S2	0	1	10.6918	9.38437	1.30739	-1.30739
ANKRD19P	0	1	6.07971	4.77313	1.30658	-1.30658
ZNF407	0	1	8.13206	6.82687	1.30518	-1.30518
EIF2S2	0	1	12.0959	10.7969	1.29901	-1.29901
PIK3CD-AS1	0	1	7.1625	5.86687	1.29563	-1.29563
FH	0	1	10.3593	9.06375	1.29551	-1.29551
CDC26	0	1	9.77044	8.47625	1.29419	-1.29419
ZNF408	0	1	8.03294	6.73937	1.29357	-1.29357
LYL1	0	1	10.2179	8.925	1.29294	-1.29294
TRNT1	0	1	8.74294	7.45063	1.29232	-1.29232
CCDC3	0	1	6.60162	5.3125	1.28912	-1.28912
RPS15A	0	1	13.6312	12.3437	1.28743	-1.28743
KLK3	0	1	7.43971	6.15625	1.28346	-1.28346
DRC1	0	1	5.8525	4.56937	1.28312	-1.28312
CYFIP1	0	1	11.2322	9.95	1.28221	-1.28221
CCNH	0	1	9.62471	8.3425	1.28221	-1.28221
ZNF263	0	1	8.11838	6.8375	1.28088	-1.28088
CAMLG	0	1	10.3293	9.05312	1.27614	-1.27614
LAP3	0	1	10.5316	9.25563	1.27599	-1.27599
ZBTB5	0	1	8.23868	6.96312	1.27555	-1.27555
C11orf73	0	1	10.561	9.28625	1.27478	-1.27478
RPL10A	0	1	12.7428	11.4681	1.27467	-1.27467
HSD17B7	0	1	8.75706	7.48313	1.27393	-1.27393
MPHOSPH6	0	1	9.9	8.62812	1.27188	-1.27188
MDH1	0	1	11.2225	9.95063	1.27187	-1.27187
CXCL9	0	1	5.27176	4	1.27176	-1.27176
EFTUD1	0	1	8.81118	7.54187	1.2693	-1.2693
PBDC1	0	1	9.69897	8.4325	1.26647	-1.26647
TOMM20	0	1	11.4879	10.2231	1.26482	-1.26482
CDRT1	0	1	4.09	2.8275	1.2625	-1.2625
NOD1	0	1	8.44676	7.18437	1.26239	-1.26239
GJB1	0	1	6.47471	5.21375	1.26096	-1.26096
HTATSF1	0	1	9.35132	8.09125	1.26007	-1.26007
DYNLRB1	0	1	11.11	9.85	1.26	-1.26
KLK4	0	1	7.76426	6.50438	1.25989	-1.25989
RNF138	0	1	9.40426	8.14563	1.25864	-1.25864
KRCC1	0	1	9.72809	8.47063	1.25746	-1.25746
ZNF554	0	1	6.76397	5.50812	1.25585	-1.25585
DNAJC19	0	1	9.085	7.82938	1.25562	-1.25562
SPATA8	0	1	5.88882	4.63375	1.25507	-1.25507
CCZ1; CCZ1B	0	1	11.6353	10.3819	1.25342	-1.25342
LAMTOR2	0	1	9.46647	8.21375	1.25272	-1.25272
CD300LB	0	1	6.80324	5.55125	1.25199	-1.25199
POLR2I	0	1	9.65632	8.40563	1.2507	-1.2507
ASMTL	0	1	9.35971	8.10937	1.25033	-1.25033
FDX1	0	1	9.60382	8.3575	1.24632	-1.24632
PSMD6	0	1	11.0744	9.82875	1.24566	-1.24566
RPLP1	0	1	13.8143	12.5687	1.24551	-1.24551
PPIC	0	1	10.5606	9.31687	1.24371	-1.24371
SPATA16	0	1	5.55985	4.31625	1.2436	-1.2436
LOC441178	0	1	5.81382	4.57062	1.2432	-1.2432
RSL24D1	0	1	10.3715	9.13187	1.2396	-1.2396
CAPN13	0	1	6.87691	5.6375	1.23941	-1.23941
ZFYVE21	0	1	9.94309	8.705	1.23809	-1.23809
NEUROD6	0	1	5.66632	4.43063	1.2357	-1.2357
PLA2G16	0	1	9.02426	7.79	1.23426	-1.23426
RPGRIP1	0	1	5.30676	4.07313	1.23364	-1.23364
FBXO9	0	1	9.92456	8.69187	1.23268	-1.23268
MRPS23	0	1	9.68382	8.45375	1.23007	-1.23007
TUBA1C	0	1	13.6563	12.4262	1.23007	-1.23007
CRLF2	0	1	5.68294	4.45312	1.22982	-1.22982
LRRC52	0	1	5.93588	4.7075	1.22838	-1.22838
ADAD1	0	1	4.73441	3.50625	1.22816	-1.22816
ARMCX1	0	1	9.65559	8.42875	1.22684	-1.22684
PUM3	0	1	9.30574	8.07938	1.22636	-1.22636
UFD1L	0	1	11.1553	9.93187	1.22342	-1.22342
H3F3B	0	1	12.2801	11.0575	1.22265	-1.22265
ARGLU1	0	1	10.2619	9.03937	1.22254	-1.22254
SRSF9	0	1	11.0434	9.82125	1.22213	-1.22213
MICU2	0	1	10.0132	8.79125	1.22199	-1.22199
TRPV6	0	1	6.06941	4.8475	1.22191	-1.22191
KRT18	0	1	11.8568	10.635	1.22176	-1.22176
RCBTB2	0	1	8.36529	7.14562	1.21967	-1.21967
DDX39A	0	1	10.5468	9.32812	1.21864	-1.21864
CYSLTR2	0	1	5.40853	4.19187	1.21665	-1.21665
INTS8	0	1	9.40456	8.18812	1.21643	-1.21643
HBZ	0	1	4.89412	3.67813	1.21599	-1.21599
MGAT1	0	1	9.08382	7.86813	1.2157	-1.2157
PLEKHA3	0	1	8.83279	7.6175	1.21529	-1.21529
IMMP1L	0	1	7.85074	6.63687	1.21386	-1.21386
SNAPC5	0	1	9.20632	7.99438	1.21195	-1.21195
BUD31	0	1	10.3018	9.09	1.21176	-1.21176
APOH	0	1	5.43191	4.22188	1.21004	-1.21004
FYTTD1	0	1	10.5172	9.31125	1.20596	-1.20596
ZNF625; ZNF625-ZNF20	0	1	7.52353	6.31937	1.20415	-1.20415
MAATS1	0	1	4.91044	3.70687	1.20357	-1.20357
SAMD13	0	1	6.41044	5.2075	1.20294	-1.20294
GRIPAP1	0	1	7.93956	6.74125	1.19831	-1.19831
NELL2	0	1	5.52338	4.32688	1.19651	-1.19651
NLRP14	0	1	5.40559	4.21313	1.19246	-1.19246
VGLL4	0	1	9.19382	8.00187	1.19195	-1.19195
LIMS1	0	1	11.8399	10.6525	1.18735	-1.18735
SELK	0	1	10.3937	9.20812	1.18555	-1.18555
RPA2	0	1	8.81221	7.62688	1.18533	-1.18533
CA14	0	1	5.91779	4.73375	1.18404	-1.18404
LOC286359	0	1	5.41956	4.23687	1.18268	-1.18268
STK35	0	1	10.034	8.85187	1.1821	-1.1821
DNAH3	0	1	6.16294	4.9825	1.18044	-1.18044
TMEM203	0	1	9.55868	8.37937	1.1793	-1.1793
SMIM15	0	1	10.1624	8.98313	1.17923	-1.17923
TIGD2	0	1	7.08265	5.9075	1.17515	-1.17515
MAPT-AS1	0	1	6.55794	5.3875	1.17044	-1.17044
SCRIB	0	1	9.15294	7.985	1.16794	-1.16794
RPL11	0	1	12.9793	11.8125	1.16676	-1.16676
CD24	0	1	4.99074	3.82437	1.16636	-1.16636
LRMP	0	1	6.02603	4.86062	1.1654	-1.1654
PPP1R18	0	1	10.2656	9.10125	1.16434	-1.16434
CCDC172	0	1	4.23324	3.06938	1.16386	-1.16386
PRELID2	0	1	8.18309	7.02	1.16309	-1.16309
FAM174A	0	1	8.70971	7.54688	1.16283	-1.16283
RAB1A	0	1	12.7553	11.5931	1.16217	-1.16217
RNF7	0	1	10.6735	9.51188	1.16165	-1.16165
HSCB	0	1	7.99544	6.83437	1.16107	-1.16107
GGTA1P	0	1	5.27324	4.1125	1.16074	-1.16074
DHX40	0	1	9.10765	7.9475	1.16015	-1.16015
CYP39A1	0	1	5.12515	3.96563	1.15952	-1.15952
NDUFB4	0	1	11.9626	10.8044	1.15827	-1.15827
FAM98B	0	1	9.82588	8.66813	1.15776	-1.15776
MAST4	0	1	9.98147	8.82437	1.1571	-1.1571
RCHY1	0	1	9.03632	7.87937	1.15695	-1.15695
WDYHV1	0	1	8.6025	7.44625	1.15625	-1.15625
CKS1B	0	1	10.4491	9.29313	1.15599	-1.15599
SLC9A9	0	1	6.16191	5.00687	1.15504	-1.15504
PCAT4	0	1	4.69882	3.545	1.15382	-1.15382
TMCO5A	0	1	4.95647	3.80437	1.1521	-1.1521
CEBPA-AS1	0	1	6.65941	5.50875	1.15066	-1.15066
PARM1	0	1	6.17544	5.0275	1.14794	-1.14794
RBSN	0	1	8.90662	7.76125	1.14537	-1.14537
SRP9	0	1	12.3241	11.1794	1.14474	-1.14474
IQCF2	0	1	4.76882	3.62437	1.14445	-1.14445
CRY1	0	1	9.15	8.00625	1.14375	-1.14375
MKNK2	0	1	11.0572	9.91562	1.14158	-1.14158
HIGD1A	0	1	11.1921	10.0512	1.14081	-1.14081
MAGEH1	0	1	8.95368	7.81313	1.14055	-1.14055
EXTL2	0	1	9.48926	8.34875	1.14051	-1.14051
TSSK3	0	1	7.07029	5.93	1.14029	-1.14029
RFT1	0	1	7.72265	6.5825	1.14015	-1.14015
CASP5	0	1	5.44029	4.30375	1.13654	-1.13654
RPS19	0	1	13.5931	12.4575	1.13559	-1.13559
RABEP2	0	1	8.24721	7.11188	1.13533	-1.13533
VARS2	0	1	8.64044	7.50563	1.13482	-1.13482
PHF1	0	1	9.33588	8.20312	1.13276	-1.13276
SRP19	0	1	10.8081	9.67563	1.13246	-1.13246
INPP1	0	1	9.70985	8.5775	1.13235	-1.13235
OR5L2	0	1	4.83471	3.7025	1.13221	-1.13221
GTF3C6	0	1	11.1274	9.9975	1.12985	-1.12985
KDM4B	0	1	9.18309	8.05375	1.12934	-1.12934
EMC8	0	1	10.4271	9.29875	1.12831	-1.12831
ZBED5	0	1	9.42132	8.295	1.12632	-1.12632
PDLIM5	0	1	11.6932	10.5688	1.12449	-1.12449
ACTN2	0	1	6.10721	4.98375	1.12346	-1.12346
PNMA1	0	1	10.5163	9.39312	1.1232	-1.1232
DBT	0	1	9.62088	8.49937	1.12151	-1.12151
CD200R1	0	1	5.39632	4.2775	1.11882	-1.11882
REG1P	0	1	4.91279	3.79438	1.11842	-1.11842
GDPD2	0	1	6.11309	4.99687	1.11621	-1.11621
XAGE-4	0	1	6.45471	5.33875	1.11596	-1.11596
SCP2D1	0	1	4.85368	3.73813	1.11555	-1.11555
BRD8	0	1	9.31029	8.19688	1.11342	-1.11342
OGFRP1	0	1	7.09015	5.97938	1.11077	-1.11077
MRPL15	0	1	11.3437	10.2338	1.10993	-1.10993
OR8D1	0	1	4.74779	3.64062	1.10717	-1.10717
CCDC51	0	1	7.97074	6.86375	1.10699	-1.10699
C19orf18	0	1	4.92441	3.8175	1.10691	-1.10691
C6orf48	0	1	11.0484	9.94437	1.10401	-1.10401
ZFP62	0	1	7.82809	6.72687	1.10121	-1.10121
FAM161B	0	1	8.61412	7.51313	1.10099	-1.10099
OR13C4	0	1	5.05985	3.96125	1.0986	-1.0986
FCGR1A; FCGR1C	0	1	5.35147	4.25375	1.09772	-1.09772
FASTKD3	0	1	8.12132	7.025	1.09632	-1.09632
RAE1	0	1	10.2132	9.1175	1.09574	-1.09574
ATRNL1	0	1	5.32103	4.22875	1.09228	-1.09228
UHRF1BP1	0	1	8.28441	7.19313	1.09129	-1.09129
OAT	0	1	11.7137	10.6225	1.09118	-1.09118
CYP4F35P	0	1	5.46471	4.37375	1.09096	-1.09096
FLJ20712	0	1	5.69588	4.60562	1.09026	-1.09026
ZNF844	0	1	6.10559	5.01563	1.08996	-1.08996
H3F3A; H3F3AP4	0	1	12.7399	11.65	1.08985	-1.08985
ZNF10	0	1	5.50221	4.41313	1.08908	-1.08908
GPRC6A	0	1	5.11485	4.03	1.08485	-1.08485
COMMD7	0	1	11.1865	10.1019	1.0846	-1.0846
SGK1	0	1	11.4288	10.345	1.08382	-1.08382
C1orf186	0	1	7.02162	5.93813	1.08349	-1.08349
ADPRHL2	0	1	9.34853	8.26562	1.0829	-1.0829
OR1J2	0	1	4.71353	3.63187	1.08165	-1.08165
TUBA3C	0	1	8.69779	7.61625	1.08154	-1.08154
LINC00523	0	1	6.89882	5.82188	1.07695	-1.07695
ORC4	0	1	9.16603	8.08938	1.07665	-1.07665
UTP3	0	1	9.27691	8.20063	1.07629	-1.07629
NOX1	0	1	5.66279	4.5875	1.07529	-1.07529
LUC7L	0	1	9.50603	8.43125	1.07478	-1.07478
ACAT1	0	1	10.2688	9.1975	1.07132	-1.07132
KLHL11	0	1	9.25515	8.185	1.07015	-1.07015
MCTP2	0	1	5.2475	4.1775	1.07	-1.07
PHYH	0	1	8.59294	7.52313	1.06982	-1.06982
KANSL3	0	1	9.30691	8.23875	1.06816	-1.06816
IFNA21	0	1	4.27221	3.20437	1.06783	-1.06783
GPSM1	0	1	9.00632	7.93875	1.06757	-1.06757
OCIAD1	0	1	10.9599	9.895	1.06485	-1.06485
HHLA1	0	1	6.805	5.74188	1.06313	-1.06313
MAFK	0	1	9.19956	8.1375	1.06206	-1.06206
ASB12	0	1	5.88426	4.8225	1.06176	-1.06176
CIB1	0	1	10.1078	9.0475	1.06029	-1.06029
PRPSAP1	0	1	10.1475	9.08937	1.05813	-1.05813
COX7A2L	0	1	11.3449	10.2875	1.05735	-1.05735
FEZ2	0	1	11.3316	10.2744	1.05724	-1.05724
IKBKG	0	1	8.90015	7.84313	1.05702	-1.05702
SIVA1	0	1	9.41412	8.35937	1.05474	-1.05474
TTC1	0	1	9.84324	8.7925	1.05074	-1.05074
ZNHIT3	0	1	9.51529	8.46875	1.04654	-1.04654
RPL10	0	1	13.4775	12.4312	1.04625	-1.04625
LOC284788	0	1	4.52544	3.48062	1.04482	-1.04482
C15orf61	0	1	8.85618	7.81187	1.0443	-1.0443
KRTAP13-1	0	1	5.20206	4.15813	1.04393	-1.04393
SLAMF1	0	1	5.48824	4.445	1.04324	-1.04324
RPL36AL	0	1	11.7763	10.7344	1.04195	-1.04195
SPSB3	0	1	9.56618	8.525	1.04118	-1.04118
RBMS1	0	1	11.2626	10.2225	1.04015	-1.04015
CNR1	0	1	5.14853	4.10938	1.03915	-1.03915
AOAH	0	1	5.34471	4.31	1.03471	-1.03471
FAAH2	0	1	5.44029	4.40562	1.03467	-1.03467
CA5A	0	1	5.23353	4.19937	1.03415	-1.03415
ECI2	0	1	10.7535	9.72125	1.03228	-1.03228
BEST3	0	1	4.97324	3.94125	1.03199	-1.03199
SEPTIN10	0	1	11.0635	10.0338	1.02978	-1.02978
ZNF615	0	1	6.67456	5.64625	1.02831	-1.02831
LEMD3	0	1	9.28103	8.25437	1.02665	-1.02665
AKR1C6P	0	1	5.9075	4.88188	1.02563	-1.02563
SKP1	0	1	10.299	9.27375	1.02522	-1.02522
SLC6A17	0	1	6.85059	5.82562	1.02496	-1.02496
LAGE3	0	1	8.39882	7.37438	1.02445	-1.02445
TCEB2	0	1	11.6081	10.5838	1.02434	-1.02434
PUS7	0	1	9.28206	8.25812	1.02393	-1.02393
ISCU	0	1	11.2525	10.2294	1.02313	-1.02313
C11orf72	0	1	6.6325	5.60938	1.02313	-1.02313
GLRA2	0	1	5.35118	4.32812	1.02305	-1.02305
BLOC1S4	0	1	8.50838	7.4875	1.02088	-1.02088
RAB42	0	1	5.81265	4.79188	1.02077	-1.02077
IFT88	0	1	7.61088	6.59312	1.01776	-1.01776
DERA	0	1	10.0037	8.98625	1.01743	-1.01743
CCDC12	0	1	9.49838	8.48125	1.01713	-1.01713
UPP1	0	1	8.39162	7.3775	1.01412	-1.01412
XPC	0	1	8.78779	7.77438	1.01342	-1.01342
GKAP1	0	1	5.17926	4.1675	1.01176	-1.01176
CCDC126	0	1	8.05735	7.04688	1.01048	-1.01048
FGA	0	1	5.46691	4.4575	1.00941	-1.00941
SRP14	0	1	12.9	11.8912	1.00875	-1.00875
LSM1	0	1	10.4635	9.45563	1.0079	-1.0079
CLDN16	0	1	6.12985	5.12312	1.00673	-1.00673
ACAA2	0	1	9.83338	8.82938	1.00401	-1.00401
CRH	0	1	5.12691	4.12375	1.00316	-1.00316
IARS2	0	1	10.341	9.33812	1.0029	-1.0029
CDKN2C	0	1	7.31838	6.31625	1.00213	-1.00213
ACTR10	0	1	11.3232	10.3225	1.00074	-1.00074
UTP18	0	1	10.2	9.19937	1.00062	-1.00062
SERPINB12	0	1	4.41118	3.4125	0.998676	-0.998676
RDH11	0	1	10.7757	9.77875	0.996985	-0.996985
SMYD3	0	1	8.59471	7.59875	0.995956	-0.995956
NFU1	0	1	9.66926	8.675	0.994265	-0.994265
DRICH1	0	1	4.79206	3.79813	0.993934	-0.993934
YTHDC1	0	1	10.2225	9.22937	0.993125	-0.993125
FAM96A	0	1	10.7263	9.73437	0.991949	-0.991949
C10orf113	0	1	4.51471	3.52313	0.991581	-0.991581
CGRRF1	0	1	7.60397	6.61438	0.989596	-0.989596
TAAR8	0	1	4.86294	3.87375	0.989191	-0.989191
STUB1	0	1	10.18	9.1925	0.9875	-0.9875
RPS14	0	1	13.7426	12.7556	0.987022	-0.987022
ACYP1	0	1	8.62529	7.63875	0.986544	-0.986544
LOC100505530	0	1	4.865	3.87875	0.98625	-0.98625
UGT2B28	0	1	4.26603	3.28	0.986029	-0.986029
CYP1B1-AS1	0	1	5.04279	4.05875	0.984044	-0.984044
ARMC1	0	1	9.97309	8.98937	0.983713	-0.983713
TNIP1	0	1	9.63235	8.64937	0.982978	-0.982978
TMED9	0	1	12.0971	11.115	0.982059	-0.982059
TMEM95	0	1	5.91044	4.93063	0.979816	-0.979816
LIPT1	0	1	7.49044	6.51063	0.979816	-0.979816
ANXA2	0	1	14.0941	13.1144	0.979743	-0.979743
IER3IP1	0	1	10.755	9.77562	0.979375	-0.979375
TXNRD1	0	1	12.1266	11.1481	0.978493	-0.978493
PTGES3	0	1	12.5647	11.5869	0.977831	-0.977831
S100A8	0	1	5.84441	4.86687	0.977537	-0.977537
CDK11A; CDK11B	0	1	9.05838	8.0825	0.975882	-0.975882
TERF2IP	0	1	9.82868	8.85375	0.974926	-0.974926
ITGB1	0	1	13.1421	12.1675	0.974559	-0.974559
MTUS2	0	1	6.33735	5.36312	0.974228	-0.974228
FUNDC2	0	1	9.85338	8.88	0.973382	-0.973382
UQCR10	0	1	11.4749	10.5019	0.972978	-0.972978
PDHA1	0	1	10.3429	9.37	0.972941	-0.972941
MTERF3	0	1	8.75147	7.78062	0.970846	-0.970846
LDOC1L	0	1	9.52853	8.55875	0.969779	-0.969779
CXXC1	0	1	9.44529	8.47563	0.969669	-0.969669
SLC26A11	0	1	9.10838	8.14	0.968382	-0.968382
GLRX5	0	1	10.9132	9.9475	0.965735	-0.965735
RPS27	0	1	13.4153	12.45	0.965294	-0.965294
PFKFB1	0	1	5.57456	4.60938	0.965184	-0.965184
LINC00094	0	1	7.73941	6.77562	0.963787	-0.963787
CHEK2	0	1	7.58103	6.61875	0.962279	-0.962279
HEATR3	0	1	7.98647	7.02438	0.962096	-0.962096
ILVBL	0	1	8.86206	7.90125	0.960809	-0.960809
TTR	0	1	6.99662	6.03875	0.957868	-0.957868
C4orf17	0	1	5.44647	4.48875	0.957721	-0.957721
SALL2	0	1	6.79265	5.83563	0.957022	-0.957022
CYLC1	0	1	4.68956	3.73313	0.956434	-0.956434
GLOD4	0	1	9.41779	8.46187	0.955919	-0.955919
COMMD8	0	1	10.0222	9.0675	0.954706	-0.954706
CPSF6	0	1	10.2572	9.3025	0.954706	-0.954706
C1orf122	0	1	9.76691	8.81375	0.953162	-0.953162
SLC5A1	0	1	5.80794	4.855	0.952941	-0.952941
GSTM5	0	1	5.94794	4.99562	0.952316	-0.952316
PIH1D1	0	1	9.31471	8.36437	0.950331	-0.950331
WDSUB1	0	1	7.14382	6.19375	0.950074	-0.950074
GGH	0	1	9.94103	8.99312	0.947904	-0.947904
ALDH9A1	0	1	10.4262	9.47937	0.946801	-0.946801
C20orf24; TGIF2-C20orf24	0	1	11.8309	10.8844	0.946507	-0.946507
CAMK2B	0	1	6.92118	5.975	0.946176	-0.946176
AURKAIP1	0	1	10.6622	9.7175	0.944706	-0.944706
TEFM	0	1	8.0375	7.09312	0.944375	-0.944375
RPF2	0	1	9.55029	8.60625	0.944044	-0.944044
CARTPT	0	1	5.79309	4.85	0.943088	-0.943088
FKBP9	0	1	9.77088	8.82937	0.941507	-0.941507
PIWIL2	0	1	4.96441	4.025	0.939412	-0.939412
CPA2	0	1	4.99485	4.0575	0.937353	-0.937353
PITPNB	0	1	10.9574	10.0219	0.935478	-0.935478
DEFB1	0	1	5.07603	4.14125	0.934779	-0.934779
LOC100507388	0	1	4.38574	3.45187	0.93386	-0.93386
XRCC6	0	1	12.2151	11.2831	0.932022	-0.932022
MOB2	0	1	8.42941	7.4975	0.931912	-0.931912
REC114	0	1	5.41059	4.47938	0.931213	-0.931213
TATDN1	0	1	8.49074	7.56062	0.93011	-0.93011
TAF13	0	1	10.2354	9.30562	0.929816	-0.929816
ARSF	0	1	5.31132	4.38312	0.928199	-0.928199
LINC01106; LINC01123	0	1	6.28059	5.355	0.925588	-0.925588
STPG2	0	1	4.82779	3.90313	0.924669	-0.924669
LINC00910	0	1	3.64162	2.72125	0.920368	-0.920368
MRPS31	0	1	8.70235	7.78313	0.919228	-0.919228
MAS1	0	1	4.60294	3.68438	0.918566	-0.918566
RPLP0	0	1	13.7984	12.88	0.918382	-0.918382
ZNF354C	0	1	7.46691	6.55	0.916912	-0.916912
MRPS7	0	1	9.92941	9.01375	0.915662	-0.915662
ZNF436-AS1	0	1	6.42353	5.50812	0.915404	-0.915404
MRGPRG-AS1	0	1	6.18324	5.27188	0.91136	-0.91136
FAM223B	0	1	5.13912	4.22937	0.909743	-0.909743
ECHS1	0	1	11.1779	10.2719	0.906066	-0.906066
CLDN17	0	1	5.49029	4.58438	0.905919	-0.905919
LOC149373	0	1	5.01353	4.10875	0.904779	-0.904779
PMVK	0	1	8.20426	7.30125	0.903015	-0.903015
RPS6	0	1	13.34	12.4375	0.9025	-0.9025
HMGCL	0	1	9.02912	8.12687	0.902243	-0.902243
ZCCHC10	0	1	8.05235	7.15062	0.901728	-0.901728
IFFO1	0	1	8.40559	7.505	0.900588	-0.900588
IL18RAP	0	1	4.76779	3.86812	0.899669	-0.899669
ILKAP	0	1	8.50265	7.60375	0.898897	-0.898897
TSHB	0	1	4.35088	3.4525	0.898382	-0.898382
TMBIM4	0	1	11.4265	10.5281	0.898346	-0.898346
TXN	0	1	11.8654	10.9681	0.897316	-0.897316
MCF2	0	1	4.55235	3.65562	0.896728	-0.896728
MCOLN2	0	1	5.25485	4.35938	0.895478	-0.895478
ATG4B	0	1	9.23294	8.33813	0.894816	-0.894816
CBX1	0	1	10.8585	9.965	0.893529	-0.893529
MRPL47	0	1	11.1459	10.2531	0.892757	-0.892757
IFT20	0	1	10.2896	9.39813	0.891434	-0.891434
SAA3P; SAA4	0	1	4.69044	3.80063	0.889816	-0.889816
SPERT	0	1	5.29279	4.40313	0.889669	-0.889669
TRAPPC2	0	1	7.43456	6.54563	0.888934	-0.888934
MTX2	0	1	9.71265	8.82437	0.888272	-0.888272
ADAM20	0	1	5.87588	4.98875	0.887132	-0.887132
CECR5	0	1	8.82147	7.93625	0.885221	-0.885221
CHTOP	0	1	9.75956	8.87437	0.885184	-0.885184
PLEK	0	1	4.935	4.0525	0.8825	-0.8825
NR6A1	0	1	6.55382	5.675	0.878824	-0.878824
RPS17	0	1	13.6891	12.8106	0.878493	-0.878493
MPST	0	1	9.42706	8.55125	0.875809	-0.875809
XAGE2	0	1	5.99618	5.12125	0.874926	-0.874926
KDM2B	0	1	9.11662	8.2425	0.874118	-0.874118
FBXO43	0	1	5.49912	4.625	0.874118	-0.874118
PFDN2	0	1	10.8368	9.96375	0.873015	-0.873015
GBE1	0	1	11.5816	10.7094	0.872243	-0.872243
ZNF697	0	1	9.17956	8.30875	0.870809	-0.870809
FNDC7	0	1	5.10088	4.23187	0.869007	-0.869007
KLHDC2	0	1	9.66897	8.8	0.868971	-0.868971
CETN1	0	1	5.33118	4.46375	0.867426	-0.867426
IL17RB	0	1	5.07103	4.20375	0.867279	-0.867279
VMA21	0	1	10.1554	9.29	0.865441	-0.865441
TGOLN2	0	1	11.1363	10.2737	0.862574	-0.862574
AMICA1	0	1	5.31426	4.45187	0.86239	-0.86239
LDHB	0	1	13.1563	12.2981	0.858199	-0.858199
DSCR9	0	1	5.60838	4.75062	0.857757	-0.857757
APOA5	0	1	6.78853	5.93312	0.855404	-0.855404
GMEB2	0	1	8.405	7.55	0.855	-0.855
CAPZA1	0	1	11.9512	11.1006	0.850551	-0.850551
LMNTD1	0	1	5.18471	4.33438	0.850331	-0.850331
MRPL10	0	1	9.41294	8.56312	0.849816	-0.849816
RING1	0	1	9.47647	8.62688	0.849596	-0.849596
DNAJC5B	0	1	4.985	4.13813	0.846875	-0.846875
TSFM	0	1	8.91794	8.07188	0.846066	-0.846066
TSHZ2	0	1	5.29074	4.44687	0.84386	-0.84386
CMYA5	0	1	5.50015	4.6575	0.842647	-0.842647
JTB	0	1	11.7235	10.8812	0.842279	-0.842279
RGS22	0	1	4.45412	3.61375	0.840368	-0.840368
CDRT4; TVP23C-CDRT4	0	1	6.75868	5.91875	0.839926	-0.839926
NINL	0	1	7.83118	6.99187	0.839301	-0.839301
REG3A	0	1	4.11118	3.2725	0.838676	-0.838676
NHLH2	0	1	4.51588	3.6775	0.838382	-0.838382
CEACAM5	0	1	6.12529	5.2875	0.837794	-0.837794
PTS	0	1	9.92691	9.0925	0.834412	-0.834412
UBL4B	0	1	6.30265	5.46875	0.833897	-0.833897
HOXC5	0	1	5.85279	5.02187	0.830919	-0.830919
COMMD6	0	1	11.2347	10.4063	0.828456	-0.828456
BANK1	0	1	4.95103	4.12312	0.827904	-0.827904
C2orf76	0	1	7.65015	6.8225	0.827647	-0.827647
EID1	0	1	11.1863	10.3594	0.826949	-0.826949
ISCA2	0	1	9.19235	8.36562	0.826728	-0.826728
BIN2	0	1	5.32324	4.49688	0.82636	-0.82636
RPL7L1	0	1	11.1885	10.3631	0.825404	-0.825404
C20orf78	0	1	4.65162	3.82625	0.825368	-0.825368
C20orf187	0	1	4.14515	3.32063	0.824522	-0.824522
ARL5C	0	1	6.10338	5.28	0.823382	-0.823382
AAK1	0	1	10.1594	9.33625	0.823162	-0.823162
NCBP2-AS2	0	1	8.82044	7.9975	0.822941	-0.822941
RPS11	0	1	13.6866	12.8644	0.822243	-0.822243
WDR92	0	1	8.20397	7.3825	0.821471	-0.821471
ABHD17A	0	1	10.2382	9.41688	0.82136	-0.82136
AK2	0	1	9.55809	8.7375	0.820588	-0.820588
PUF60	0	1	10.2485	9.42812	0.820404	-0.820404
MRPL32	0	1	10.7238	9.90375	0.820074	-0.820074
METTL17	0	1	9.47441	8.65437	0.820037	-0.820037
B4GAT1	0	1	9.12897	8.30937	0.819596	-0.819596
RAI1	0	1	9.29794	8.47875	0.819191	-0.819191
WIPI2	0	1	10.0529	9.23438	0.818566	-0.818566
MRPL3	0	1	11.219	10.4006	0.818346	-0.818346
SCO2	0	1	8.73588	7.92	0.815882	-0.815882
RNF135	0	1	9.28691	8.47125	0.815662	-0.815662
CDK3; TEN1-CDK3	0	1	7.17794	6.36313	0.814816	-0.814816
DTD1	0	1	10.6135	9.8	0.813529	-0.813529
DDX28	0	1	7.46941	6.65812	0.811287	-0.811287
SARAF	0	1	11.7816	10.9712	0.810368	-0.810368
MAGEC2	0	1	5.09691	4.28688	0.810037	-0.810037
NXT1	0	1	9.19632	8.3875	0.808824	-0.808824
RIIAD1	0	1	6.08941	5.28063	0.808787	-0.808787
SULT1C2	0	1	5.10324	4.29625	0.806985	-0.806985
HECA	0	1	8.99853	8.19375	0.804779	-0.804779
S1PR4	0	1	6.94441	6.14	0.804412	-0.804412
KCNIP4	0	1	5.14265	4.33938	0.803272	-0.803272
VPS37C	0	1	9.03926	8.23625	0.803015	-0.803015
NDUFA8	0	1	10.8074	10.0056	0.801728	-0.801728
OMG	0	1	4.54235	3.7425	0.799853	-0.799853
TAC3	0	1	5.73162	4.93312	0.798493	-0.798493
GZMK	0	1	4.1	3.30375	0.79625	-0.79625
MOAP1	0	1	8.88779	8.09187	0.795919	-0.795919
SPACA4	0	1	6.01132	5.21563	0.795699	-0.795699
HARS2	0	1	9.10029	8.30562	0.794669	-0.794669
LYRM4	0	1	9.79529	9.00125	0.794044	-0.794044
GUK1	0	1	10.5765	9.7825	0.793971	-0.793971
TTC6	0	1	4.255	3.46187	0.793125	-0.793125
ZFAND6	0	1	10.2578	9.465	0.792794	-0.792794
FUT2	0	1	6.07882	5.28625	0.792574	-0.792574
CD86	0	1	4.79676	4.00562	0.79114	-0.79114
C2orf16	0	1	6.02103	5.2325	0.788529	-0.788529
SERPINA9	0	1	6.12882	5.34125	0.787574	-0.787574
GNG5	0	1	12.2751	11.4881	0.787022	-0.787022
PLEKHG4	0	1	7.73956	6.95312	0.786434	-0.786434
PI15	0	1	4.70941	3.9275	0.781912	-0.781912
REPIN1	0	1	10.1103	9.32875	0.781544	-0.781544
PITHD1	0	1	9.38985	8.61563	0.774228	-0.774228
AQP12A; AQP12B	0	1	8.24706	7.47687	0.770184	-0.770184
SDHD	0	1	10.1201	9.35	0.770147	-0.770147
ALG2	0	1	9.9975	9.22937	0.768125	-0.768125
PSMD13	0	1	10.6837	9.91563	0.768051	-0.768051
ITGB1BP1	0	1	10.4706	9.70438	0.766213	-0.766213
SMG8	0	1	8.78971	8.02375	0.765956	-0.765956
RGSL1	0	1	4.78824	4.02312	0.76511	-0.76511
HESX1	0	1	4.49471	3.73	0.764706	-0.764706
STARD3NL	0	1	11.1369	10.3725	0.764412	-0.764412
SPEF2	0	1	4.64118	3.8775	0.763676	-0.763676
ZC3HC1	0	1	9.05676	8.29312	0.76364	-0.76364
TRY2P	0	1	5.08353	4.32187	0.761654	-0.761654
H2AFZ	0	1	12.5938	11.835	0.758824	-0.758824
CYR61	0	1	12.5407	11.7831	0.75761	-0.75761
UBA52	0	1	12.9069	12.1525	0.754412	-0.754412
TMEM186	0	1	7.78456	7.03062	0.753934	-0.753934
SLC30A3	0	1	7.68426	6.93188	0.75239	-0.75239
ASIC4	0	1	5.23235	4.48	0.752353	-0.752353
KLKB1	0	1	5.08706	4.335	0.752059	-0.752059
WBP1L	0	1	9.7925	9.04063	0.751875	-0.751875
NPPA	0	1	6.43265	5.68125	0.751397	-0.751397
OTOR	0	1	5.05721	4.31062	0.746581	-0.746581
NDST4	0	1	4.56662	3.8225	0.744118	-0.744118
KRTAP3-1	0	1	6.27691	5.53313	0.743787	-0.743787
C11orf53	0	1	6.02838	5.285	0.743382	-0.743382
RALB	0	1	10.8879	10.145	0.742941	-0.742941
HSD17B8	0	1	6.92632	6.18625	0.740074	-0.740074
AFP	0	1	4.92368	4.18375	0.739926	-0.739926
PP13	0	1	6.23882	5.5	0.738824	-0.738824
VN1R4	0	1	4.03412	3.29625	0.737868	-0.737868
ACTB	0	1	14.1126	13.3756	0.737022	-0.737022
TBCC	0	1	8.71647	7.98375	0.732721	-0.732721
FAM223A; FAM223B	0	1	4.91882	4.1875	0.731324	-0.731324
PIP	0	1	5.24941	4.51812	0.731287	-0.731287
RSPH3	0	1	8.30618	7.57687	0.729301	-0.729301
CAT	0	1	10.0566	9.3275	0.729118	-0.729118
SPTY2D1	0	1	7.70265	6.97625	0.726397	-0.726397
ZNF429	0	1	5.38809	4.6625	0.725588	-0.725588
RPS2	0	1	13.6985	12.9737	0.724779	-0.724779
TREM2	0	1	6.28956	5.56688	0.722684	-0.722684
ZC3HAV1L	0	1	9.33074	8.60875	0.721985	-0.721985
NLRP13	0	1	5.39206	4.67375	0.718309	-0.718309
RPL6; RPL6P27	0	1	13.2596	12.5419	0.717684	-0.717684
EFCAB1	0	1	4.33794	3.62188	0.716066	-0.716066
SPATA4	0	1	5.00971	4.295	0.714706	-0.714706
AP3S1	0	1	11.5143	10.8	0.714265	-0.714265
EIF2B5	0	1	8.655	7.94125	0.71375	-0.71375
KRT9	0	1	5.81338	5.10062	0.712757	-0.712757
TMPRSS3	0	1	5.53015	4.8175	0.712647	-0.712647
NANP	0	1	8.5	7.78813	0.711875	-0.711875
UBL5	0	1	11.3319	10.6212	0.710662	-0.710662
GLYAT	0	1	4.93412	4.22438	0.709743	-0.709743
DLG5-AS1	0	1	6.09779	5.38812	0.709669	-0.709669
C17orf82	0	1	6.80735	6.09812	0.709228	-0.709228
ZNF419	0	1	7.84118	7.1325	0.708676	-0.708676
TRIM44	0	1	9.76074	9.05438	0.70636	-0.70636
UIMC1	0	1	8.63632	7.93	0.706324	-0.706324
RPS20	0	1	13.3025	12.5969	0.705625	-0.705625
ADAR	0	1	11.1074	10.4044	0.702978	-0.702978
TMEM230	0	1	11.9721	11.2712	0.700809	-0.700809
LALBA	0	1	4.3575	3.65687	0.700625	-0.700625
TRMO	0	1	7.29853	6.59938	0.699154	-0.699154
FAM53C	0	1	9.61	8.91125	0.69875	-0.69875
DENND6A	0	1	9.53118	8.8325	0.698676	-0.698676
EGLN2; RAB4B-EGLN2	0	1	8.69221	7.99437	0.697831	-0.697831
MVK	0	1	8.45029	7.75375	0.696544	-0.696544
MRPS35	0	1	9.99853	9.30312	0.695404	-0.695404
CRYGB	0	1	5.03529	4.34	0.695294	-0.695294
MSRA	0	1	8.71515	8.02	0.695147	-0.695147
PRADC1	0	1	7.97162	7.2775	0.694118	-0.694118
APOPT1	0	1	9.16221	8.46938	0.692831	-0.692831
ERCC8	0	1	7.36515	6.67312	0.692022	-0.692022
MRFAP1L1	0	1	9.71382	9.02187	0.691949	-0.691949
CCT3	0	1	11.8207	11.1294	0.69136	-0.69136
GHITM	0	1	11.3846	10.6969	0.687684	-0.687684
SEPHS2	0	1	9.72176	9.03438	0.68739	-0.68739
VPS29	0	1	11.0862	10.3994	0.686801	-0.686801
DUSP12	0	1	9.44426	8.7575	0.686765	-0.686765
PSMC1	0	1	11.3446	10.6581	0.686434	-0.686434
ADAM30	0	1	5.04779	4.365	0.682794	-0.682794
SETD1B	0	1	9.27588	8.59625	0.679632	-0.679632
SRSF4	0	1	9.94147	9.26188	0.679596	-0.679596
C19orf43	0	1	11.3426	10.665	0.677647	-0.677647
JRK	0	1	7.89059	7.215	0.675588	-0.675588
TRMT12	0	1	8.0675	7.3925	0.675	-0.675
CARKD	0	1	9.17279	8.5	0.672794	-0.672794
FAM134A	0	1	9.42529	8.7525	0.672794	-0.672794
IDI2	0	1	5.24971	4.57812	0.671581	-0.671581
CCDC30	0	1	4.39221	3.72063	0.671581	-0.671581
BOC	0	1	6.22662	5.56187	0.664743	-0.664743
ZMAT4	0	1	5.69588	5.0325	0.663382	-0.663382
LINC01366	0	1	5.58456	4.9225	0.662059	-0.662059
ORMDL3	0	1	7.75559	7.095	0.660588	-0.660588
AHSP	0	1	5.36088	4.7025	0.658382	-0.658382
RRP36	0	1	9.92176	9.26375	0.658015	-0.658015
EPHA10	0	1	5.87853	5.22063	0.657904	-0.657904
NT5C1B-RDH14; RDH14	0	1	9.24529	8.58875	0.656544	-0.656544
LY86	0	1	4.73809	4.08187	0.656213	-0.656213
LINC01620	0	1	5.71382	5.06062	0.653199	-0.653199
CCR5	0	1	5.85015	5.19813	0.652022	-0.652022
UBB	0	1	13.6862	13.0344	0.651801	-0.651801
EIF4A1; SENP3-EIF4A1	0	1	13.1201	12.4694	0.650772	-0.650772
IL5RA	0	1	4.88926	4.23938	0.64989	-0.64989
IL22	0	1	4.76544	4.11625	0.649191	-0.649191
LINC00851	0	1	5.99926	5.35062	0.64864	-0.64864
KLC1	0	1	10.3728	9.72438	0.648419	-0.648419
MSRB1	0	1	9.35618	8.71062	0.645551	-0.645551
PLB1	0	1	6.47103	5.82688	0.644154	-0.644154
WFDC11	0	1	4.81	4.16625	0.64375	-0.64375
PIH1D3	0	1	4.26221	3.62	0.642206	-0.642206
SERTAD1	0	1	8.71132	8.07	0.641324	-0.641324
RHEBL1	0	1	6.37926	5.73875	0.640515	-0.640515
SLAMF6	0	1	5.19912	4.55938	0.639743	-0.639743
ACRV1	0	1	5.41559	4.77688	0.638713	-0.638713
IFNB1	0	1	4.42485	3.78687	0.637978	-0.637978
POM121L2	0	1	5.48221	4.84625	0.635956	-0.635956
CTNNBL1	0	1	8.93059	8.29563	0.634963	-0.634963
TUBA3D	0	1	7.90118	7.2675	0.633676	-0.633676
OR52A1	0	1	4.61397	3.98063	0.633346	-0.633346
OR7C2	0	1	6.00794	5.375	0.632941	-0.632941
CPA5	0	1	5.77426	5.1425	0.631765	-0.631765
C11orf16	0	1	6.62324	5.99188	0.63136	-0.63136
HIST1H1T	0	1	5.02338	4.39312	0.630257	-0.630257
GJB3	0	1	6.27353	5.64438	0.629154	-0.629154
VRTN	0	1	6.02412	5.395	0.629118	-0.629118
LTA4H	0	1	11.0538	10.425	0.628824	-0.628824
C11orf95	0	1	9.58191	8.95312	0.628787	-0.628787
AIM2	0	1	4.35338	3.725	0.628382	-0.628382
THYN1	0	1	9.31838	8.69063	0.627757	-0.627757
ENGASE	0	1	7.95074	7.32313	0.62761	-0.62761
TJAP1	0	1	8.72559	8.10125	0.624338	-0.624338
HADHB	0	1	11.2971	10.6731	0.623934	-0.623934
FBXO34	0	1	9.01235	8.39	0.622353	-0.622353
PFKM	0	1	9.9925	9.37063	0.621875	-0.621875
SPRR2B	0	1	5.26559	4.64437	0.621213	-0.621213
POLG2	0	1	7.31956	6.69875	0.620809	-0.620809
FHDC1	0	1	5.68412	5.06438	0.619743	-0.619743
GGA1	0	1	9.91412	9.29438	0.619743	-0.619743
FABP2	0	1	4.39721	3.7775	0.619706	-0.619706
IKZF3	0	1	5.84574	5.22625	0.619485	-0.619485
PLN	0	1	4.11235	3.49437	0.617978	-0.617978
IGHV3-47	0	1	4.38632	3.77125	0.615074	-0.615074
KLHL1	0	1	5.27485	4.66062	0.614228	-0.614228
CCDC79	0	1	4.39515	3.78187	0.613272	-0.613272
FMO1	0	1	4.39206	3.77938	0.612684	-0.612684
RHOH	0	1	5.53838	4.92687	0.611507	-0.611507
LYSMD4	0	1	6.72941	6.11813	0.611287	-0.611287
C2orf73	0	1	4.39971	3.78938	0.610331	-0.610331
SLC22A2	0	1	4.93162	4.32187	0.609743	-0.609743
CNRIP1	0	1	11.1474	10.5381	0.609228	-0.609228
C6orf203	0	1	8.36221	7.75562	0.606581	-0.606581
SSX5	0	1	5.11485	4.50875	0.606103	-0.606103
SAXO1	0	1	5.23485	4.63313	0.601728	-0.601728
PLA2G6	0	1	6.84809	6.24937	0.598713	-0.598713
WDR72	0	1	4.23162	3.63437	0.597243	-0.597243
UBE2E3	0	1	11.3801	10.7844	0.595772	-0.595772
MISP	0	1	7.03426	6.43938	0.59489	-0.59489
MBD3L1	0	1	4.48279	3.88937	0.593419	-0.593419
EEF1G	0	1	13.5757	12.9825	0.593235	-0.593235
LYZL6	0	1	5.21029	4.61813	0.592169	-0.592169
GSTA3	0	1	4.77868	4.1875	0.591176	-0.591176
ITGA8	0	1	5.69721	5.10687	0.590331	-0.590331
MEIOC	0	1	4.05471	3.465	0.589706	-0.589706
VNN3	0	1	4.75897	4.16937	0.589596	-0.589596
DNAJA3	0	1	9.83956	9.25125	0.588309	-0.588309
TUBB6	0	1	12.6528	12.0656	0.587169	-0.587169
TPD52L3	0	1	4.97721	4.39062	0.586581	-0.586581
CCNYL2	0	1	3.65	3.06438	0.585625	-0.585625
TSPYL2	0	1	8.21044	7.62812	0.582316	-0.582316
OR7A10	0	1	3.66029	3.07875	0.581544	-0.581544
LINC00943	0	1	5.36574	4.785	0.580735	-0.580735
PCYT1B	0	1	4.72529	5.30563	0.580331	0.580331
C20orf141	0	1	5.71088	6.29188	0.580993	0.580993
TAS2R13	0	1	3.67029	4.25188	0.581581	0.581581
SPON1	0	1	5.09941	5.68125	0.581838	0.581838
ASH2L	0	1	10.0956	10.6775	0.581912	0.581912
G3BP1	0	1	11.1026	11.685	0.582353	0.582353
MPC1	0	1	8.39971	8.9825	0.582794	0.582794
HFE	0	1	5.80588	6.38875	0.582868	0.582868
KNG1	0	1	3.88338	4.46625	0.582868	0.582868
WNT10B	0	1	6.51132	7.09438	0.583051	0.583051
UQCRC2	0	1	11.4181	12.0012	0.583162	0.583162
MROH2B	0	1	4.03676	4.62	0.583235	0.583235
GABRR2	0	1	5.96765	6.55187	0.584228	0.584228
IMMT	0	1	10.4819	11.0663	0.584338	0.584338
ZNRF4	0	1	5.8025	6.38687	0.584375	0.584375
TDRD5	0	1	3.575	4.15938	0.584375	0.584375
ATP5B	0	1	12.2991	12.8838	0.584632	0.584632
ZNF518A	0	1	6.28294	6.86813	0.585184	0.585184
CD5L	0	1	5.29368	5.88	0.586324	0.586324
CYP2C9	0	1	4.58794	5.17437	0.586434	0.586434
CSRNP1	0	1	6.92735	7.51562	0.588272	0.588272
BATF	0	1	6.12897	6.7175	0.588529	0.588529
DNASE1L1	0	1	9.71206	10.3006	0.588566	0.588566
PICK1	0	1	7.02059	7.61	0.589412	0.589412
PINLYP	0	1	5.60279	6.1925	0.589706	0.589706
MATK	0	1	5.72044	6.31125	0.590809	0.590809
NOBOX	0	1	5.53529	6.12625	0.590956	0.590956
TMEM132C	0	1	5.60838	6.20063	0.592243	0.592243
SOX10	0	1	6.18382	6.77688	0.593051	0.593051
ZSWIM2	0	1	2.87147	3.465	0.593529	0.593529
FGF21	0	1	5.23132	5.825	0.593676	0.593676
KCNJ5	0	1	5.56941	6.16312	0.593713	0.593713
GPT	0	1	6.13309	6.72687	0.593787	0.593787
OR1A1	0	1	4.16824	4.76313	0.59489	0.59489
ABCC13	0	1	3.29809	3.89313	0.595037	0.595037
EYA1	0	1	4.73221	5.3275	0.595294	0.595294
MYO1H	0	1	3.35338	3.94875	0.595368	0.595368
SRRD	0	1	9.11456	9.71062	0.596066	0.596066
PIK3C2G	0	1	3.57206	4.16812	0.596066	0.596066
CITED1	0	1	5.63074	6.2275	0.596765	0.596765
NIPSNAP3B	0	1	3.1375	3.73438	0.596875	0.596875
TRIM45	0	1	5.62412	6.22125	0.597132	0.597132
CFAP53	0	1	4.19088	4.78812	0.597243	0.597243
GTF3C2	0	1	9.37853	9.97625	0.597721	0.597721
HOXB13	0	1	5.61221	6.21125	0.599044	0.599044
FCMR	0	1	5.13559	5.735	0.599412	0.599412
SNX32	0	1	4.68485	5.28438	0.599522	0.599522
NXNL1	0	1	7.18971	7.78937	0.599669	0.599669
HUNK	0	1	5.23735	5.83813	0.600772	0.600772
CACNA1F	0	1	5.36882	5.97063	0.601801	0.601801
BLMH	0	1	9.29382	9.89687	0.603051	0.603051
ARHGAP44	0	1	4.92485	5.52813	0.603272	0.603272
PKHD1L1	0	1	3.47706	4.08062	0.603566	0.603566
SLC6A3	0	1	6.52956	7.13312	0.603566	0.603566
LCN10	0	1	6.13074	6.73438	0.60364	0.60364
SLC25A38	0	1	8.48456	9.08875	0.604191	0.604191
ADAM22	0	1	3.52132	4.12625	0.604926	0.604926
FAM136A	0	1	9.33706	9.9425	0.605441	0.605441
IDI2-AS1	0	1	4.64132	5.24687	0.605551	0.605551
RPS2P45	0	1	3.3	3.90687	0.606875	0.606875
ZNF541	0	1	5.18456	5.7925	0.607941	0.607941
CCBL1	0	1	7.07029	7.67937	0.609081	0.609081
CLCN1	0	1	5.42294	6.0325	0.609559	0.609559
DNAH7	0	1	3.63426	4.24437	0.61011	0.61011
SERPINA12	0	1	4.3575	4.96875	0.61125	0.61125
FAM160B2	0	1	8.41279	9.02438	0.611581	0.611581
C3orf79	0	1	3.09765	3.70938	0.611728	0.611728
KRBA2	0	1	6.01191	6.62375	0.611838	0.611838
GPR171	0	1	3.33971	3.95187	0.612169	0.612169
CD244	0	1	4.07309	4.68562	0.612537	0.612537
PNLIPRP3	0	1	3.21015	3.82375	0.613603	0.613603
RALGPS1	0	1	5.7375	6.35125	0.61375	0.61375
SULT2B1	0	1	6.24338	6.8575	0.614118	0.614118
SNTG1	0	1	4.1825	4.79688	0.614375	0.614375
SGPP2	0	1	4.05721	4.67188	0.614669	0.614669
ZNF99	0	1	2.78456	3.39938	0.614816	0.614816
GPR173	0	1	6.27426	6.89	0.615735	0.615735
MAP7	0	1	4.61485	5.23062	0.615772	0.615772
CFAP45	0	1	6.16588	6.78188	0.615993	0.615993
SCN10A	0	1	4.38706	5.00312	0.616066	0.616066
OR5J2	0	1	3.42676	4.04312	0.61636	0.61636
SLC13A4	0	1	5.90118	6.51875	0.617574	0.617574
NODAL	0	1	4.62353	5.24125	0.617721	0.617721
SLC28A2	0	1	4.49265	5.11125	0.618603	0.618603
MUC12	0	1	4.03544	4.65437	0.618934	0.618934
MNDA	0	1	3.10103	3.72063	0.619596	0.619596
APOA4	0	1	6.04897	6.66937	0.620404	0.620404
TEKT1	0	1	4.73706	5.3575	0.620441	0.620441
CHMP1A	0	1	8.87059	9.49125	0.620662	0.620662
CR2	0	1	3.37515	3.99625	0.621103	0.621103
AZIN2	0	1	6.09074	6.7125	0.621765	0.621765
CCR4	0	1	4.66897	5.29187	0.622904	0.622904
METAP1D	0	1	6.39456	7.0175	0.622941	0.622941
IFT22	0	1	8.94294	9.56625	0.623309	0.623309
C15orf43	0	1	2.73765	3.36125	0.623603	0.623603
C21orf62	0	1	4.33471	4.95875	0.624044	0.624044
SERPINA10	0	1	5.17471	5.79875	0.624044	0.624044
KLK6	0	1	5.38824	6.01312	0.62489	0.62489
RNF214	0	1	7.1475	7.7725	0.625	0.625
DYDC1	0	1	2.93382	3.56	0.626176	0.626176
MRPL51	0	1	11.7291	12.3556	0.626507	0.626507
HMG20A	0	1	9.01824	9.64625	0.628015	0.628015
GABPB2	0	1	6.66485	7.29312	0.628272	0.628272
RAET1E	0	1	3.68779	4.31688	0.629081	0.629081
SERPINB5	0	1	3.45456	4.08375	0.629191	0.629191
SWT1	0	1	6.29	6.91938	0.629375	0.629375
PP2672	0	1	4.42471	5.055	0.630294	0.630294
DPF1	0	1	6.35824	6.98875	0.630515	0.630515
COL19A1	0	1	4.70618	5.3375	0.631324	0.631324
AMZ1	0	1	6.82897	7.46062	0.631654	0.631654
GABARAP	0	1	12.2491	12.8812	0.632132	0.632132
FAM9C	0	1	3.51912	4.15125	0.632132	0.632132
TSGA10	0	1	3.93691	4.56937	0.632463	0.632463
MGC70870	0	1	5.7275	6.36062	0.633125	0.633125
BRS3	0	1	3.35426	3.98813	0.63386	0.63386
TCTE3	0	1	3.705	4.33938	0.634375	0.634375
NUBPL	0	1	6.85809	7.4925	0.634412	0.634412
PARD6A	0	1	6.70779	7.3425	0.634706	0.634706
SMPX	0	1	3.60412	4.23938	0.635257	0.635257
HNF1A	0	1	6.06971	6.705	0.635294	0.635294
GRM4	0	1	6.4525	7.08812	0.635625	0.635625
CHRM3	0	1	3.42515	4.06125	0.636103	0.636103
NOM1	0	1	7.79632	8.4325	0.636176	0.636176
TRGV7	0	1	4.09618	4.7325	0.636324	0.636324
AJAP1	0	1	4.77471	5.41125	0.636544	0.636544
GPATCH1	0	1	6.66162	7.29875	0.637132	0.637132
KLK13	0	1	5.25588	5.89313	0.637243	0.637243
SYNDIG1L	0	1	5.20647	5.84375	0.637279	0.637279
C2orf57	0	1	5.52162	6.15937	0.637757	0.637757
LRRC59	0	1	11.5509	12.1887	0.637868	0.637868
TRIT1	0	1	8.15368	8.79188	0.638199	0.638199
CWC25	0	1	7.44926	8.08812	0.63886	0.63886
ALKBH5	0	1	9.34676	9.98563	0.63886	0.63886
MIP	0	1	5.13191	5.77125	0.639338	0.639338
TMEM63C	0	1	3.97206	4.6125	0.640441	0.640441
ZNF76	0	1	7.66515	8.30625	0.641103	0.641103
SND1	0	1	10.5257	11.1675	0.641765	0.641765
IL5	0	1	3.15618	3.79813	0.641949	0.641949
MMP25	0	1	5.74382	6.38625	0.642426	0.642426
FLII	0	1	9.74809	10.3906	0.642537	0.642537
HADH	0	1	8.19735	8.84	0.642647	0.642647
CCDC54	0	1	3.30132	3.945	0.643676	0.643676
FGD3	0	1	5.94162	6.58563	0.644007	0.644007
CCNI	0	1	11.6656	12.3106	0.645037	0.645037
MFSD11	0	1	8.38147	9.02688	0.645404	0.645404
ZNF335	0	1	7.63618	8.28187	0.645699	0.645699
MYOM1	0	1	5.04618	5.69188	0.645699	0.645699
KLRC3	0	1	2.85074	3.49687	0.64614	0.64614
DEFB114	0	1	2.70397	3.35125	0.647279	0.647279
DDX4	0	1	3.56235	4.21	0.647647	0.647647
IFNA6	0	1	3.83029	4.47813	0.647831	0.647831
KCTD15	0	1	7.28088	7.92875	0.647868	0.647868
CCDC151	0	1	5.87147	6.51938	0.647904	0.647904
NSUN2	0	1	9.29779	9.94625	0.648456	0.648456
STATH	0	1	2.86882	3.51875	0.649926	0.649926
DPH2	0	1	7.65853	8.30937	0.650846	0.650846
GSDMB	0	1	4.93529	5.58625	0.650956	0.650956
FFAR2	0	1	4.46	5.11125	0.65125	0.65125
PRDM4	0	1	9.04926	9.70062	0.65136	0.65136
ABCC9	0	1	3.55882	4.21125	0.652426	0.652426
SLC6A18	0	1	5.6475	6.3	0.6525	0.6525
ZNF510	0	1	6.52426	7.17687	0.65261	0.65261
SUCLG2	0	1	8.92015	9.57312	0.652978	0.652978
SLC23A3	0	1	5.48691	6.14	0.653088	0.653088
ZACN	0	1	5.66515	6.31875	0.653603	0.653603
RAB17	0	1	5.77118	6.42563	0.654449	0.654449
ALDH1L1	0	1	5.62662	6.28125	0.654632	0.654632
CCR2	0	1	3.69897	4.35375	0.654779	0.654779
MYL10	0	1	4.75265	5.4075	0.654853	0.654853
LINC00158	0	1	3.16926	3.82437	0.65511	0.65511
BTN2A3P	0	1	5.38324	6.03875	0.655515	0.655515
RPP30	0	1	9.60015	10.2562	0.656103	0.656103
AMIGO3; GMPPB	0	1	6.71765	7.37375	0.656103	0.656103
CLEC4D	0	1	4.26191	4.91812	0.656213	0.656213
DICER1-AS1	0	1	4.62191	5.27812	0.656213	0.656213
KIAA1644	0	1	5.62809	6.28437	0.656287	0.656287
ANKRD53	0	1	6.41735	7.07375	0.656397	0.656397
KCNH3	0	1	6.39853	7.055	0.656471	0.656471
HSPB3	0	1	4.01618	4.67375	0.657574	0.657574
COL11A2	0	1	5.81971	6.4775	0.657794	0.657794
PRLR	0	1	3.65338	4.31188	0.658493	0.658493
KCNJ8	0	1	4.65676	5.31562	0.65886	0.65886
KIF5C	0	1	4.89206	5.55125	0.659191	0.659191
RHOXF1	0	1	5.11074	5.77	0.659265	0.659265
SLC18A2	0	1	4.37132	5.03125	0.659926	0.659926
VANGL1	0	1	7.72	8.38	0.66	0.66
PLCH1	0	1	4.16309	4.82313	0.660037	0.660037
C3orf22	0	1	5.19765	5.85812	0.660478	0.660478
PMM2	0	1	8.65368	9.31438	0.660699	0.660699
TEX38	0	1	4.66176	5.3225	0.660735	0.660735
BEND5	0	1	4.37	5.03125	0.66125	0.66125
ZNF284	0	1	6.44897	7.11062	0.661654	0.661654
LINC00052	0	1	3.82853	4.49062	0.662096	0.662096
ASB11	0	1	3.91132	4.57375	0.662426	0.662426
MYH1	0	1	2.98191	3.64437	0.662463	0.662463
IL26	0	1	2.69838	3.36125	0.662868	0.662868
PGBD2	0	1	5.39588	6.05875	0.662868	0.662868
PRR13	0	1	10.4654	11.1288	0.663309	0.663309
RAX2	0	1	6.65353	7.31687	0.663346	0.663346
TG	0	1	5.27118	5.935	0.663824	0.663824
KRT2	0	1	4.56441	5.22875	0.664338	0.664338
CENPBD1	0	1	6.41103	7.07625	0.665221	0.665221
CAMK2A	0	1	5.69721	6.3625	0.665294	0.665294
CIC	0	1	8.13618	8.80188	0.665699	0.665699
DMGDH	0	1	3.73868	4.40625	0.667574	0.667574
KRT75	0	1	5.05735	5.725	0.667647	0.667647
ZNF396	0	1	3.69838	4.36625	0.667868	0.667868
NAG18	0	1	3.06765	3.73563	0.667978	0.667978
PTCHD2	0	1	5.67	6.33812	0.668125	0.668125
SCPEP1	0	1	8.76044	9.42875	0.668309	0.668309
TRMU	0	1	7.57838	8.24687	0.668493	0.668493
CCDC157	0	1	6.47956	7.14812	0.668566	0.668566
LAMP5	0	1	4.70794	5.37687	0.668934	0.668934
FCGR2A	0	1	3.13941	3.80875	0.669338	0.669338
WFDC9	0	1	3.73926	4.41062	0.67136	0.67136
OXNAD1	0	1	7.47971	8.15125	0.671544	0.671544
FIBP	0	1	10.6112	11.2831	0.671949	0.671949
EYA4	0	1	3.27206	3.94625	0.674191	0.674191
C8A	0	1	3.87235	4.54688	0.674522	0.674522
CKMT2	0	1	4.32721	5.00188	0.674669	0.674669
LOC150596	0	1	3.10088	3.77562	0.674743	0.674743
OCEL1	0	1	7.35662	8.0325	0.675882	0.675882
PRELID3A	0	1	6.12618	6.8025	0.676324	0.676324
ACSM1	0	1	4.31441	4.99125	0.676838	0.676838
KDELR1	0	1	11.4025	12.0794	0.676875	0.676875
ZNF669	0	1	6.29235	6.96937	0.677022	0.677022
CYLC2	0	1	3.15544	3.8325	0.677059	0.677059
MYOM3	0	1	5.02279	5.7	0.677206	0.677206
DHX58	0	1	5.93515	6.61312	0.677978	0.677978
CLDN15	0	1	7.18824	7.86625	0.678015	0.678015
PLA2G12B	0	1	5.46574	6.14375	0.678015	0.678015
SYT13	0	1	4.355	5.03375	0.67875	0.67875
C10orf71	0	1	4.76956	5.44875	0.679191	0.679191
CSN1S1	0	1	3.66941	4.34875	0.679338	0.679338
MUL1	0	1	8.07956	8.75937	0.679816	0.679816
NEUROD4	0	1	4.73382	5.41375	0.679926	0.679926
LYPD3	0	1	5.85735	6.5375	0.680147	0.680147
TSPO2	0	1	5.14794	5.82812	0.680184	0.680184
LINC00643	0	1	3.18868	3.86938	0.680699	0.680699
HEMGN	0	1	3.31926	4	0.680735	0.680735
CWC27	0	1	7.86853	8.54937	0.680846	0.680846
GBP5	0	1	3.93206	4.61313	0.681066	0.681066
OR2J3	0	1	3.41882	4.1	0.681176	0.681176
EIF3I	0	1	11.0824	11.7644	0.682022	0.682022
TBC1D22B	0	1	8.13	8.8125	0.6825	0.6825
MSANTD1	0	1	5.04059	5.72375	0.683162	0.683162
PLCZ1	0	1	3.68868	4.37188	0.683199	0.683199
RHCG	0	1	5.40926	6.09313	0.68386	0.68386
CDS1	0	1	3.54794	4.23187	0.683934	0.683934
RNF10	0	1	9.89382	10.5794	0.685551	0.685551
ABCG4	0	1	6.09118	6.77687	0.685699	0.685699
CAV3	0	1	6.33735	7.02375	0.686397	0.686397
TDRD1	0	1	3.37779	4.065	0.687206	0.687206
RNF185	0	1	8.54912	9.2375	0.688382	0.688382
MED10	0	1	9.03471	9.72312	0.688419	0.688419
DOK2	0	1	6.00206	6.69063	0.688566	0.688566
CPO	0	1	4.25368	4.9425	0.688824	0.688824
TGFA	0	1	4.395	5.08438	0.689375	0.689375
SLC38A11	0	1	3.44162	4.13125	0.689632	0.689632
PYGM	0	1	5.10706	5.79687	0.689816	0.689816
NDEL1	0	1	9.73132	10.4213	0.689926	0.689926
TAAR1	0	1	2.81853	3.50875	0.690221	0.690221
FOXN3-AS2	0	1	4.05206	4.7425	0.690441	0.690441
IRF4	0	1	4.85456	5.545	0.690441	0.690441
DEFB121	0	1	3.59324	4.28375	0.690515	0.690515
ELMOD3	0	1	6.69882	7.38938	0.690551	0.690551
ARHGEF19	0	1	6.40309	7.09375	0.690662	0.690662
SLC24A4	0	1	4.78779	5.47875	0.690956	0.690956
KCNK16	0	1	6.11338	6.80438	0.690993	0.690993
CEP85	0	1	6.53824	7.22938	0.69114	0.69114
TRNAU1AP	0	1	8.04309	8.73438	0.691287	0.691287
LOC55338	0	1	4.76971	5.46125	0.691544	0.691544
ZCRB1	0	1	9.93074	10.6231	0.69239	0.69239
ZNF556	0	1	4.98	5.6725	0.6925	0.6925
F13B	0	1	3.03162	3.72437	0.692757	0.692757
SPRYD3	0	1	7.99838	8.69125	0.692868	0.692868
CCL21	0	1	5.81735	6.51063	0.693272	0.693272
CD28	0	1	4.42397	5.11813	0.694154	0.694154
PCSK4	0	1	6.62706	7.32125	0.694191	0.694191
ATP2C2	0	1	5.01485	5.71	0.695147	0.695147
ITGAL	0	1	4.89706	5.5925	0.695441	0.695441
STAB2	0	1	4.64868	5.34438	0.695699	0.695699
BCL2L2-PABPN1; PABPN1	0	1	10.9803	11.6762	0.695956	0.695956
GMPR2	0	1	9.24088	9.93688	0.695993	0.695993
GAS2L2	0	1	6.13324	6.82937	0.69614	0.69614
CHRDL2	0	1	5.36176	6.05813	0.69636	0.69636
DBIL5P	0	1	5.12676	5.82313	0.69636	0.69636
CAP1	0	1	11.8799	12.5769	0.697022	0.697022
SPINK1	0	1	3.36721	4.06438	0.697169	0.697169
TREML1	0	1	5.62882	6.32625	0.697426	0.697426
CCL26	0	1	3.93191	4.62937	0.697463	0.697463
SLC15A2	0	1	3.66338	4.36188	0.698493	0.698493
RMDN3	0	1	8.77706	9.47562	0.698566	0.698566
ZBBX	0	1	2.92015	3.61875	0.698603	0.698603
ACSBG2	0	1	4.50882	5.2075	0.698676	0.698676
GJB4	0	1	5.40368	6.1025	0.698824	0.698824
LINC01599	0	1	5.06618	5.76562	0.699449	0.699449
FAM50A	0	1	10.0491	10.7488	0.699632	0.699632
FCRL5	0	1	4.00397	4.70375	0.699779	0.699779
C14orf105	0	1	3.33324	4.03437	0.70114	0.70114
RYR2	0	1	4.14191	4.84312	0.701213	0.701213
FBXW10	0	1	4.62706	5.32938	0.702316	0.702316
TTC8	0	1	7.62456	8.32688	0.702316	0.702316
PMFBP1	0	1	4.49397	5.19687	0.702904	0.702904
UBA2	0	1	10.5096	11.2125	0.702941	0.702941
RPRM	0	1	5.19559	5.89875	0.703162	0.703162
CAMP	0	1	5.95176	6.655	0.703235	0.703235
CERS5	0	1	9.77544	10.4788	0.703309	0.703309
EDEM1	0	1	8.88632	9.59	0.703676	0.703676
ACSS2	0	1	7.95441	8.65812	0.703713	0.703713
P2RX6	0	1	5.58059	6.28437	0.703787	0.703787
SPTBN4	0	1	5.69221	6.39625	0.704044	0.704044
TOP1	0	1	10.7407	11.445	0.704265	0.704265
SSTR3	0	1	6.73029	7.435	0.704706	0.704706
SERPINA6	0	1	4.54838	5.25312	0.704743	0.704743
SIT1	0	1	4.86235	5.56813	0.705772	0.705772
MYRFL	0	1	3.61353	4.31937	0.705846	0.705846
PLCG1	0	1	9.13456	9.84063	0.706066	0.706066
TINCR	0	1	4.94441	5.65062	0.706213	0.706213
LRGUK	0	1	3.68809	4.39437	0.706287	0.706287
KLK7	0	1	5.08559	5.7925	0.706912	0.706912
SF3A1	0	1	9.58721	10.2944	0.707169	0.707169
LRRTM1	0	1	4.54029	5.2475	0.707206	0.707206
CPA6	0	1	2.92765	3.635	0.707353	0.707353
ADCY10	0	1	3.75574	4.46312	0.70739	0.70739
ARFIP2	0	1	9.02132	9.72875	0.707426	0.707426
ALS2CL	0	1	6.42059	7.12813	0.707537	0.707537
JARID2	0	1	7.55971	8.2675	0.707794	0.707794
CHMP6	0	1	8.09397	8.80187	0.707904	0.707904
LMF2	0	1	9.01765	9.72625	0.708603	0.708603
NTN5	0	1	5.60691	6.31563	0.708713	0.708713
OSBP	0	1	9.22044	9.92937	0.708934	0.708934
WFDC3	0	1	5.17412	5.88312	0.709007	0.709007
IHH	0	1	6.08029	6.79	0.709706	0.709706
ETHE1	0	1	9.20632	9.91625	0.709926	0.709926
HCAR3	0	1	3.8875	4.5975	0.71	0.71
ADH7	0	1	3.94294	4.65312	0.710184	0.710184
DCTN2	0	1	10.7431	11.4537	0.710662	0.710662
LINC00299	0	1	4.29662	5.0075	0.710882	0.710882
CPXCR1	0	1	3.36397	4.07562	0.711654	0.711654
FAAH	0	1	5.37765	6.08938	0.711728	0.711728
PISD	0	1	8.43824	9.15	0.711765	0.711765
MYT1	0	1	5.99912	6.71125	0.712132	0.712132
ARHGAP15	0	1	3.96279	4.675	0.712206	0.712206
RASA3	0	1	8.75897	9.47125	0.712279	0.712279
ERH	0	1	12.1163	12.8288	0.712426	0.712426
RENBP	0	1	5.70853	6.42125	0.712721	0.712721
ELK1	0	1	8.06353	8.77625	0.712721	0.712721
TSSK6	0	1	5.20265	5.91562	0.712978	0.712978
NAB2	0	1	7.14882	7.86188	0.713051	0.713051
MYLPF	0	1	6.17162	6.885	0.713382	0.713382
LDHAL6A	0	1	4.15132	4.865	0.713676	0.713676
USP4	0	1	9.32853	10.0425	0.713971	0.713971
CHST4	0	1	4.59471	5.30875	0.714044	0.714044
NRF1	0	1	6.92265	7.63688	0.714228	0.714228
TNMD	0	1	3.26074	3.975	0.714265	0.714265
C17orf78	0	1	3.49588	4.21063	0.714743	0.714743
ACACB	0	1	5.07206	5.78688	0.714816	0.714816
ZNF29P	0	1	2.91897	3.63437	0.715404	0.715404
ADAM29	0	1	3.3875	4.10375	0.71625	0.71625
CLSTN1	0	1	9.78044	10.4969	0.716434	0.716434
MED11	0	1	7.80279	8.51938	0.716581	0.716581
TTI2	0	1	7.75529	8.4725	0.717206	0.717206
EDDM3A	0	1	3.22426	3.94188	0.71761	0.71761
SLC17A6	0	1	3.57029	4.28812	0.717831	0.717831
SCAND2P	0	1	5.51588	6.23375	0.717868	0.717868
TUSC5	0	1	5.80132	6.51937	0.718051	0.718051
KIAA1683	0	1	5.81941	6.5375	0.718088	0.718088
TUBAL3	0	1	3.99368	4.71187	0.718199	0.718199
LRG1	0	1	5.61985	6.33812	0.718272	0.718272
ZNF527	0	1	5.32397	6.0425	0.718529	0.718529
RAB9BP1	0	1	2.96632	3.685	0.718676	0.718676
SAAL1	0	1	8.43294	9.15188	0.718934	0.718934
FAM216B	0	1	3.24647	3.96563	0.719154	0.719154
NEK8	0	1	6.31397	7.03313	0.719154	0.719154
SLC16A11	0	1	6.08147	6.80063	0.719154	0.719154
HSD3B2	0	1	3.505	4.22437	0.719375	0.719375
C7orf26	0	1	8.60309	9.3225	0.719412	0.719412
LRRC2	0	1	3.11544	3.835	0.719559	0.719559
RCVRN	0	1	4.55794	5.2775	0.719559	0.719559
CAPSL	0	1	3.60162	4.32125	0.719632	0.719632
ZFP30	0	1	6.2	6.92063	0.720625	0.720625
VPS52	0	1	9.41926	10.14	0.720735	0.720735
GNPNAT1	0	1	9.7025	10.4238	0.72125	0.72125
DUSP21	0	1	4.15603	4.8775	0.721471	0.721471
FXYD3	0	1	5.91559	6.6375	0.721912	0.721912
TSTA3	0	1	9.55559	10.2781	0.722537	0.722537
VTCN1	0	1	4.35309	5.07625	0.723162	0.723162
TMEM51	0	1	7.42368	8.14687	0.723199	0.723199
C16orf89	0	1	5.16574	5.88938	0.72364	0.72364
LY6G6C	0	1	5.61985	6.34375	0.723897	0.723897
RXRG	0	1	3.85221	4.57625	0.724044	0.724044
CLDN8	0	1	3.19647	3.92125	0.724779	0.724779
GABRA1	0	1	4.04588	4.77125	0.725368	0.725368
CROCC	0	1	5.87603	6.60188	0.725846	0.725846
ATP13A4	0	1	3.89456	4.62063	0.726066	0.726066
C19orf52	0	1	7.19779	7.92438	0.726581	0.726581
FLJ90680	0	1	4.83515	5.56312	0.727978	0.727978
PLPP6	0	1	7.05074	7.77875	0.728015	0.728015
KCNMB3	0	1	5.20676	5.935	0.728235	0.728235
TTLL2	0	1	3.99029	4.71875	0.728456	0.728456
GREB1	0	1	4.82926	5.55812	0.72886	0.72886
PHYHIP	0	1	5.61588	6.34625	0.730368	0.730368
URB2	0	1	7.29706	8.0275	0.730441	0.730441
SIAH1	0	1	7.15059	7.88125	0.730662	0.730662
PAX7	0	1	5.34779	6.07875	0.730956	0.730956
MUC17	0	1	4.46309	5.19438	0.731287	0.731287
PRKACG	0	1	5.43779	6.17	0.732206	0.732206
MYH4	0	1	3.24838	3.98062	0.732243	0.732243
TRAF3IP1	0	1	6.99147	7.72375	0.732279	0.732279
C19orf66	0	1	7.89824	8.63125	0.733015	0.733015
ADO	0	1	7.98691	8.72	0.733088	0.733088
GRM3	0	1	4.29118	5.025	0.733824	0.733824
CAAP1	0	1	6.85353	7.59	0.736471	0.736471
FDXACB1	0	1	5.85456	6.59125	0.736691	0.736691
CSNK1G2-AS1	0	1	6.41824	7.155	0.736765	0.736765
ESRP1	0	1	3.99309	4.73	0.736912	0.736912
AP4M1	0	1	7.86868	8.60562	0.736949	0.736949
MFSD6L	0	1	5.05412	5.79125	0.737132	0.737132
GPRC5C	0	1	5.47015	6.20813	0.737978	0.737978
TSPAN33	0	1	6.10103	6.84	0.738971	0.738971
SLC1A7	0	1	5.60221	6.34125	0.739044	0.739044
ZNF575	0	1	6.59941	7.33875	0.739338	0.739338
NSUN3	0	1	7.78235	8.52187	0.739522	0.739522
SRPK3	0	1	6.26824	7.00812	0.73989	0.73989
MED6	0	1	8.61132	9.35125	0.739926	0.739926
TRO	0	1	5.76735	6.5075	0.740147	0.740147
XIRP1	0	1	5.60103	6.34125	0.740221	0.740221
INPP5K	0	1	8.12971	8.87	0.740294	0.740294
LOC554174	0	1	5.13206	5.8725	0.740441	0.740441
SLC6A11	0	1	5.58	6.32062	0.740625	0.740625
SCNN1G	0	1	5.12309	5.86375	0.740662	0.740662
PGLYRP4	0	1	5.37176	6.1125	0.740735	0.740735
SCART1	0	1	5.75294	6.49375	0.740809	0.740809
FGF11	0	1	5.63353	6.37437	0.740846	0.740846
OPALIN	0	1	4.44074	5.18187	0.74114	0.74114
LRFN1	0	1	5.29603	6.0375	0.741471	0.741471
AEN	0	1	8.52941	9.27125	0.741838	0.741838
RXFP2	0	1	3.35235	4.09437	0.742022	0.742022
HEBP1	0	1	10.1849	10.9269	0.742022	0.742022
MAU2	0	1	8.14529	8.8875	0.742206	0.742206
ODF3	0	1	5.04029	5.7825	0.742206	0.742206
ZNF542P	0	1	7.18265	7.925	0.742353	0.742353
FUT9	0	1	3.19882	3.94125	0.742426	0.742426
ADGB	0	1	2.87397	3.61688	0.742904	0.742904
CCDC170	0	1	3.97559	4.71875	0.743162	0.743162
NEURL1	0	1	6.185	6.92875	0.74375	0.74375
ZC2HC1B	0	1	3.40765	4.15188	0.744228	0.744228
SPO11	0	1	2.67515	3.42	0.744853	0.744853
TSPEAR-AS2	0	1	5.5875	6.3325	0.745	0.745
ST20-AS1	0	1	6.71309	7.45812	0.745037	0.745037
TTC38	0	1	8.14618	8.89125	0.745074	0.745074
LHFPL1	0	1	3.61985	4.36562	0.745772	0.745772
OSCP1	0	1	6.03235	6.77812	0.745772	0.745772
TPPP2	0	1	4.08412	4.83	0.745882	0.745882
PSMA8	0	1	2.91147	3.6575	0.746029	0.746029
SLITRK2	0	1	4.74574	5.49188	0.74614	0.74614
C1orf64	0	1	5.46632	6.2125	0.746176	0.746176
MGC34796	0	1	5.68706	6.43375	0.746691	0.746691
PDC	0	1	2.97221	3.71937	0.747169	0.747169
AGPAT2	0	1	8.60456	9.35188	0.747316	0.747316
DRC3	0	1	4.95574	5.70312	0.74739	0.74739
COLCA1	0	1	4.90074	5.64813	0.74739	0.74739
ADCK1	0	1	6.60265	7.35062	0.747978	0.747978
WNK2	0	1	5.92265	6.6725	0.749853	0.749853
HTR1A	0	1	5.39824	6.14813	0.74989	0.74989
TNFSF8	0	1	5.37618	6.12625	0.750074	0.750074
HNF4G	0	1	3.17118	3.92125	0.750074	0.750074
PHKA2	0	1	7.13618	7.88688	0.750699	0.750699
HCAR1	0	1	3.74926	4.5	0.750735	0.750735
RAG2	0	1	2.79206	3.54313	0.751066	0.751066
NETO1	0	1	3.29765	4.04875	0.751103	0.751103
CELF3	0	1	6.62176	7.37312	0.75136	0.75136
IFT52	0	1	8.76632	9.51812	0.751801	0.751801
NPEPL1; STX16-NPEPL1	0	1	7.64265	8.395	0.752353	0.752353
SPATA21	0	1	5.71985	6.47312	0.753272	0.753272
SPATA1	0	1	2.87985	3.63437	0.754522	0.754522
MPP3	0	1	6.40985	7.16438	0.754522	0.754522
USHBP1	0	1	6.26662	7.02125	0.754632	0.754632
PDE6A	0	1	4.55279	5.3075	0.754706	0.754706
LOC151174	0	1	5.62044	6.37562	0.755184	0.755184
THADA	0	1	7.66779	8.42313	0.755331	0.755331
MAPKBP1	0	1	7.60691	8.3625	0.755588	0.755588
AKAP5	0	1	4	4.75562	0.755625	0.755625
TOR1B	0	1	8.69779	9.45375	0.755956	0.755956
HAL	0	1	4.57074	5.32688	0.75614	0.75614
PSKH2	0	1	5.03412	5.79062	0.756507	0.756507
MMP11	0	1	7.14971	7.90625	0.756544	0.756544
KRTAP3-3	0	1	2.94456	3.70125	0.756691	0.756691
CA1	0	1	3.5	4.25687	0.756875	0.756875
DDX55	0	1	7.18029	7.9375	0.757206	0.757206
HABP4	0	1	7.06824	7.82563	0.75739	0.75739
AMHR2	0	1	5.48132	6.23875	0.757426	0.757426
TAS2R40	0	1	3.22662	3.98438	0.757757	0.757757
RBP3	0	1	5.23338	5.99125	0.757868	0.757868
ZSCAN30	0	1	5.75632	6.51437	0.758051	0.758051
TOR4A	0	1	8.14382	8.90188	0.758051	0.758051
AIFM1	0	1	8.66	9.41812	0.758125	0.758125
CPVL	0	1	4.04809	4.80625	0.758162	0.758162
TMPRSS4	0	1	4.78559	5.54375	0.758162	0.758162
FSTL4	0	1	5.215	5.97375	0.75875	0.75875
SH2B2	0	1	6.0775	6.83625	0.75875	0.75875
SCRT1	0	1	5.43618	6.195	0.758824	0.758824
LGALS14	0	1	4.24235	5.00125	0.758897	0.758897
CCDC57	0	1	5.97765	6.7375	0.759853	0.759853
GUCY2C	0	1	3.62721	4.38812	0.760919	0.760919
FAM71E2	0	1	5.11088	5.87187	0.760993	0.760993
DLL3	0	1	5.91382	6.675	0.761176	0.761176
PDIA2	0	1	5.59647	6.35813	0.761654	0.761654
KMT5C	0	1	7.2825	8.04438	0.761875	0.761875
PP2D1	0	1	2.88485	3.64688	0.762022	0.762022
PHLPP2	0	1	7.16471	7.92687	0.762169	0.762169
CLDN4	0	1	5.25647	6.01875	0.762279	0.762279
CFHR3	0	1	2.85721	3.62	0.762794	0.762794
PDP2	0	1	7.15338	7.91625	0.762868	0.762868
IL12RB2	0	1	3.80559	4.56875	0.763162	0.763162
SUN2	0	1	8.74118	9.50437	0.763199	0.763199
WDR87	0	1	4.88294	5.64625	0.763309	0.763309
SPSB4	0	1	5.28044	6.04437	0.763934	0.763934
NFATC2IP	0	1	8.26897	9.03313	0.764154	0.764154
DPM1	0	1	10.8537	11.6181	0.764449	0.764449
TESPA1	0	1	4.04235	4.80687	0.764522	0.764522
RERGL	0	1	3.26603	4.03062	0.764596	0.764596
SUFU	0	1	7.48015	8.245	0.764853	0.764853
OGDHL	0	1	5.58632	6.35125	0.764926	0.764926
EPHA6	0	1	3.16735	3.9325	0.765147	0.765147
MATN4	0	1	5.92279	6.68813	0.765331	0.765331
ALMS1P	0	1	4.58926	5.355	0.765735	0.765735
NPAS4	0	1	5.53912	6.305	0.765882	0.765882
ADAM2	0	1	2.98029	3.74625	0.765956	0.765956
FUT5	0	1	6.12338	6.88938	0.765993	0.765993
GUCA1A	0	1	5.20382	5.97	0.766176	0.766176
TOR1A	0	1	9.13603	9.9025	0.766471	0.766471
PSORS1C2	0	1	6.09676	6.86375	0.766985	0.766985
LHX5	0	1	5.66603	6.43313	0.767096	0.767096
OR51B2	0	1	5.15956	5.92687	0.767316	0.767316
SPATS1	0	1	4.37191	5.13938	0.767463	0.767463
AMZ2	0	1	10.1116	10.8794	0.767757	0.767757
DGKK	0	1	4.74353	5.51187	0.768346	0.768346
EGLN3	0	1	5.66338	6.43187	0.768493	0.768493
MIEF1	0	1	8.11485	8.88375	0.768897	0.768897
ELAVL2	0	1	3.29603	4.065	0.768971	0.768971
ENHO	0	1	6.02029	6.78937	0.769081	0.769081
MSC	0	1	4.72368	5.49313	0.769449	0.769449
PERM1	0	1	6.10235	6.87188	0.769522	0.769522
SYT4	0	1	4.99647	5.76625	0.769779	0.769779
ZNF483	0	1	4.00235	4.7725	0.770147	0.770147
EXOSC3	0	1	7.33103	8.10125	0.770221	0.770221
PCDHB8	0	1	3.53912	4.30938	0.770257	0.770257
DDB1	0	1	10.5006	11.2719	0.771287	0.771287
HFM1	0	1	2.69426	3.46563	0.77136	0.77136
CCDC64	0	1	5.25471	6.02625	0.771544	0.771544
SLC7A6OS	0	1	7.62544	8.3975	0.772059	0.772059
NR4A1	0	1	6.15279	6.925	0.772206	0.772206
ZBTB8OS	0	1	8.92956	9.70187	0.772316	0.772316
TYR	0	1	3.69118	4.46375	0.772574	0.772574
ZNF557	0	1	5.71544	6.48813	0.772684	0.772684
FLJ37201	0	1	3.32059	4.09375	0.773162	0.773162
HRH4	0	1	2.81485	3.58812	0.773272	0.773272
MAPK9	0	1	9.06853	9.84187	0.773346	0.773346
USP2	0	1	4.76721	5.54062	0.773419	0.773419
MPP2	0	1	5.16147	5.935	0.773529	0.773529
CFHR5	0	1	2.88221	3.65625	0.774044	0.774044
PARP16	0	1	7.46794	8.2425	0.774559	0.774559
SCAP	0	1	8.53662	9.31125	0.774632	0.774632
AVEN	0	1	8.7925	9.5675	0.775	0.775
CGREF1	0	1	5.47868	6.25375	0.775074	0.775074
ZNF355P	0	1	2.96941	3.745	0.775588	0.775588
HACL1	0	1	8.67588	9.45188	0.775993	0.775993
BRDT	0	1	3.33324	4.10938	0.77614	0.77614
KRT76	0	1	4.79029	5.56688	0.776581	0.776581
THOP1	0	1	7.59868	8.37625	0.777574	0.777574
ASZ1	0	1	2.66794	3.44562	0.777684	0.777684
FCGR3B	0	1	4.02912	4.80687	0.777757	0.777757
PROKR2	0	1	4.89985	5.67813	0.778272	0.778272
ZNF775	0	1	7.22853	8.0075	0.778971	0.778971
SLC35B4	0	1	8.70279	9.4825	0.779706	0.779706
CCER1	0	1	4.33015	5.11062	0.780478	0.780478
SOAT2	0	1	5.37338	6.15437	0.780993	0.780993
SFRP2	0	1	4.15176	4.93313	0.78136	0.78136
TMEM86A	0	1	6.23544	7.01687	0.781434	0.781434
GPATCH8	0	1	8.27191	9.05375	0.781838	0.781838
TEKT5	0	1	4.69412	5.47625	0.782132	0.782132
EVX1	0	1	5.99824	6.78125	0.783015	0.783015
NEK6	0	1	9.76618	10.5494	0.783199	0.783199
SNX22	0	1	5.77294	6.55625	0.783309	0.783309
MGRN1	0	1	8.72397	9.5075	0.783529	0.783529
LOC100131756	0	1	4.04176	4.82625	0.784485	0.784485
NUDT9P1	0	1	3.34397	4.12875	0.784779	0.784779
TAS2R5	0	1	4.62824	5.41313	0.78489	0.78489
PAOX	0	1	6.45809	7.24313	0.785037	0.785037
CETN2	0	1	10.0054	10.7906	0.785184	0.785184
YY1AP1	0	1	9.37221	10.1575	0.785294	0.785294
IFNK	0	1	2.82059	3.60625	0.785662	0.785662
TMEM79	0	1	5.81882	6.605	0.786176	0.786176
C17orf105	0	1	3.07882	3.865	0.786176	0.786176
BSDC1	0	1	8.55618	9.3425	0.786324	0.786324
CACFD1	0	1	6.96029	7.74687	0.786581	0.786581
L3HYPDH	0	1	8.14338	8.93125	0.787868	0.787868
ECEL1	0	1	5.81191	6.6	0.788088	0.788088
PPM1K	0	1	4.77206	5.56062	0.788566	0.788566
HDAC11	0	1	6.72515	7.51375	0.788603	0.788603
CDON	0	1	5.28368	6.0725	0.788824	0.788824
RIT2	0	1	3.24426	4.03313	0.78886	0.78886
R3HDM1	0	1	9.02412	9.81313	0.789007	0.789007
SPATA42	0	1	3.18588	3.975	0.789118	0.789118
KIAA1958	0	1	5.40691	6.19625	0.789338	0.789338
PROC	0	1	5.29309	6.0825	0.789412	0.789412
STK36	0	1	7.17279	7.9625	0.789706	0.789706
TMEM59L	0	1	6.29456	7.08437	0.789816	0.789816
MAG	0	1	4.83941	5.62937	0.789963	0.789963
CACNA1S	0	1	5.0825	5.8725	0.79	0.79
ZNF71	0	1	7.41309	8.20312	0.790037	0.790037
IKZF4	0	1	6.245	7.03563	0.790625	0.790625
TNK1	0	1	5.82735	6.61875	0.791397	0.791397
NTAN1	0	1	9.56162	10.3538	0.792132	0.792132
MGC20647	0	1	5.16882	5.96125	0.792426	0.792426
AP2M1	0	1	11.5619	12.355	0.793088	0.793088
WDR53	0	1	6.64853	7.44188	0.793346	0.793346
LOC100132319	0	1	3.86279	4.65625	0.793456	0.793456
ATAD3A	0	1	8.71456	9.50812	0.793566	0.793566
PPP4R4	0	1	3.3225	4.11625	0.79375	0.79375
WNT11	0	1	5.80809	6.6025	0.794412	0.794412
PLA2G3	0	1	5.56368	6.35813	0.794449	0.794449
SOX15	0	1	5.49868	6.29312	0.794449	0.794449
NDUFB11	0	1	10.7103	11.505	0.794706	0.794706
TNNI3	0	1	4.38956	5.18438	0.794816	0.794816
SLC6A14	0	1	2.76529	3.56062	0.795331	0.795331
ATRAID	0	1	10.7885	11.585	0.796471	0.796471
ANXA4	0	1	9.60691	10.4038	0.796838	0.796838
ZFP2	0	1	3.9375	4.73625	0.79875	0.79875
SPTA1	0	1	4.2475	5.04625	0.79875	0.79875
POLA2	0	1	8.01618	8.815	0.798824	0.798824
TSPAN10	0	1	6.16735	6.96625	0.798897	0.798897
SNX17	0	1	10.2135	11.0125	0.798971	0.798971
FBXW9	0	1	7.18147	7.98063	0.799154	0.799154
CRB3	0	1	6.50265	7.30187	0.799228	0.799228
SLC37A4	0	1	7.77868	8.57812	0.799449	0.799449
SPIC	0	1	2.92897	3.72875	0.799779	0.799779
KLK15	0	1	4.82515	5.625	0.799853	0.799853
MORN5	0	1	4.2175	5.0175	0.8	0.8
SLC26A8	0	1	3.49162	4.29188	0.800257	0.800257
HPCA	0	1	5.79971	6.6	0.800294	0.800294
EPHX3	0	1	4.92779	5.72875	0.800956	0.800956
ZNF564	0	1	6.75382	7.555	0.801176	0.801176
BBOX1	0	1	3.25559	4.05687	0.801287	0.801287
AMPD1	0	1	3.82235	4.62375	0.801397	0.801397
KLHL22	0	1	6.35147	7.15312	0.801654	0.801654
KRT36	0	1	4.01735	4.81937	0.802022	0.802022
TRABD2B	0	1	6.0725	6.875	0.8025	0.8025
ASCC1	0	1	8.44353	9.24687	0.803346	0.803346
KLK1	0	1	6.23118	7.035	0.803824	0.803824
SPATA3	0	1	5.40706	6.21125	0.804191	0.804191
LOC652276	0	1	6.34559	7.15	0.804412	0.804412
MGAM2	0	1	3.41279	4.2175	0.804706	0.804706
PCBP4	0	1	8.08088	8.88563	0.804743	0.804743
SLC26A4	0	1	3.85206	4.65688	0.804816	0.804816
QARS	0	1	11.0557	11.8606	0.80489	0.80489
LINC00326	0	1	3.42706	4.2325	0.805441	0.805441
ADRB3	0	1	5.01574	5.82125	0.805515	0.805515
VWA3B	0	1	3.71647	4.5225	0.806029	0.806029
MYO3A	0	1	3.17647	3.9825	0.806029	0.806029
C1orf61	0	1	4.37882	5.18562	0.806801	0.806801
PTPRH	0	1	5.02	5.82688	0.806875	0.806875
CIB4	0	1	3.96559	4.7725	0.806912	0.806912
UBASH3A	0	1	3.65897	4.46625	0.807279	0.807279
NUDT18	0	1	6.81265	7.62	0.807353	0.807353
PEX12	0	1	7.21882	8.02625	0.807426	0.807426
PTPRT	0	1	4.92441	5.73188	0.807463	0.807463
ARMC10	0	1	8.25426	9.06188	0.80761	0.80761
GABRG1	0	1	3.00485	3.8125	0.807647	0.807647
FAM19A2	0	1	4.06794	4.87562	0.807684	0.807684
PRR30	0	1	5.43088	6.23875	0.807868	0.807868
LINC00314	0	1	3.08059	3.88875	0.808162	0.808162
ANGPT4	0	1	5.32676	6.135	0.808235	0.808235
DEFB123	0	1	4.73794	5.54625	0.808309	0.808309
B3GAT1	0	1	5.35265	6.16187	0.809228	0.809228
TXNDC2	0	1	5.19382	6.00312	0.809301	0.809301
CCDC67	0	1	2.63647	3.44625	0.809779	0.809779
TYRO3	0	1	7.36956	8.17938	0.809816	0.809816
ZKSCAN5	0	1	7.03235	7.8425	0.810147	0.810147
AGPAT4	0	1	6.67574	7.48625	0.810515	0.810515
NR2E1	0	1	3.65485	4.46563	0.810772	0.810772
CMTR1	0	1	8.23632	9.0475	0.811176	0.811176
CYP11A1	0	1	4.62794	5.43938	0.811434	0.811434
SLC4A7	0	1	7.89721	8.70875	0.811544	0.811544
ZNF846	0	1	3.08	3.89187	0.811875	0.811875
EEPD1	0	1	4.82559	5.6375	0.811912	0.811912
SEMA3B	0	1	5.33765	6.15	0.812353	0.812353
BTNL8	0	1	4.47441	5.28688	0.812463	0.812463
FUT6	0	1	5.71426	6.52687	0.81261	0.81261
PRODH2	0	1	5.41765	6.23062	0.812978	0.812978
ANKRD30BP3	0	1	2.97574	3.78875	0.813015	0.813015
KLHL31	0	1	4.48985	5.30313	0.813272	0.813272
SYCP2	0	1	3.31456	4.12812	0.813566	0.813566
ZSCAN25	0	1	6.85662	7.67063	0.814007	0.814007
MZT2B	0	1	7.48706	8.30125	0.814191	0.814191
NCALD	0	1	4.29662	5.11125	0.814632	0.814632
SLC22A23	0	1	5.97603	6.79125	0.815221	0.815221
ESYT1	0	1	9.97515	10.7906	0.815478	0.815478
HS6ST3	0	1	5.58	6.39562	0.815625	0.815625
ABR	0	1	9.23044	10.0463	0.815809	0.815809
CXCL13	0	1	3.15309	3.96937	0.816287	0.816287
KDELC1	0	1	8.33882	9.15563	0.816801	0.816801
RRAS2	0	1	10.1824	10.9994	0.817022	0.817022
IDO2	0	1	3.37735	4.195	0.817647	0.817647
ZBTB49	0	1	6.24265	7.06062	0.817978	0.817978
TMEM207	0	1	4.10324	4.92125	0.818015	0.818015
PSMG4	0	1	5.84132	6.65937	0.818051	0.818051
MSMB	0	1	3.18691	4.005	0.818088	0.818088
NUB1	0	1	9.15324	9.97188	0.81864	0.81864
MSTN	0	1	2.60882	3.4275	0.818676	0.818676
SLC5A2	0	1	6.04809	6.86688	0.818787	0.818787
CCDC9	0	1	6.78412	7.60312	0.819007	0.819007
ADSSL1	0	1	5.92279	6.7425	0.819706	0.819706
GLTSCR1L	0	1	6.84279	7.6625	0.819706	0.819706
GPKOW	0	1	8.44309	9.26313	0.820037	0.820037
PYGO2	0	1	7.21412	8.03437	0.820257	0.820257
CCDC43	0	1	8.29221	9.1125	0.820294	0.820294
UPB1	0	1	5.09574	5.91625	0.820515	0.820515
GAP43	0	1	4.92074	5.74188	0.82114	0.82114
UMOD	0	1	5.06029	5.88187	0.821581	0.821581
ABCC11	0	1	5.12118	5.94313	0.821949	0.821949
FJX1	0	1	8.44426	9.26625	0.821985	0.821985
GNRHR	0	1	3.36971	4.19188	0.822169	0.822169
LOC105372835	0	1	3.90515	4.7275	0.822353	0.822353
TNPO2	0	1	8.96941	9.7925	0.823088	0.823088
MMS19	0	1	9.14162	9.965	0.823382	0.823382
LINC01555	0	1	4.125	4.94875	0.82375	0.82375
SH3BP1	0	1	6.44059	7.26438	0.823787	0.823787
TNPO3	0	1	9.28676	10.1112	0.824485	0.824485
PEF1	0	1	9.71044	10.535	0.824559	0.824559
LRRIQ1	0	1	3.36147	4.18625	0.824779	0.824779
CACNB2	0	1	4.63809	5.46312	0.825037	0.825037
CLEC12A	0	1	3.21471	4.04	0.825294	0.825294
ST8SIA3	0	1	3.50824	4.33375	0.825515	0.825515
PDPN	0	1	4.98426	5.81	0.825735	0.825735
SVOP	0	1	4.43721	5.26312	0.825919	0.825919
LINC01600	0	1	4.32426	5.15062	0.82636	0.82636
DXO	0	1	8.19294	9.01937	0.826434	0.826434
ACPT	0	1	6.49353	7.32	0.826471	0.826471
PDE1A	0	1	3.51794	4.345	0.827059	0.827059
CNGB1	0	1	5.86971	6.69688	0.827169	0.827169
SCGB3A1	0	1	5.84309	6.67063	0.827537	0.827537
GCSAML	0	1	3.12588	3.95375	0.827868	0.827868
IL25	0	1	5.12044	5.94875	0.828309	0.828309
NPHP4	0	1	6.26721	7.09562	0.828419	0.828419
FOXJ2	0	1	8.20456	9.03313	0.828566	0.828566
PSMD5	0	1	9.62412	10.4531	0.829007	0.829007
SNCB	0	1	5.50647	6.33562	0.829154	0.829154
FAM9A	0	1	3.19191	4.02188	0.829963	0.829963
ISLR	0	1	4.97618	5.80625	0.830074	0.830074
TEX43	0	1	3.18485	4.01562	0.830772	0.830772
TMEM38B	0	1	6.66132	7.4925	0.831176	0.831176
SMO	0	1	6.61426	7.44563	0.83136	0.83136
IL10RA	0	1	4.86912	5.70063	0.831507	0.831507
SECISBP2	0	1	8.84971	9.68125	0.831544	0.831544
RAF1	0	1	9.24382	10.0756	0.831801	0.831801
SLC24A5	0	1	3.88412	4.71625	0.832132	0.832132
SUSD2	0	1	6.18926	7.02187	0.83261	0.83261
LOC100128644	0	1	5.54603	6.37875	0.832721	0.832721
GPR63	0	1	3.82456	4.6575	0.832941	0.832941
DNAJC11	0	1	8.70779	9.54125	0.833456	0.833456
TAF7L	0	1	4.45838	5.29187	0.833493	0.833493
RTP5	0	1	6.02897	6.8625	0.833529	0.833529
[truncated: 10,846 more rows]
