# Supplementary material for: Transcriptional and Epigenomic Markers of the Arterial-Venous and Micro/Macro-Vascular Endothelial Heterogeneity within the Umbilical-Placental Bed
Source: Int J Mol Sci. 2022 Oct 6;23(19):11873. doi: 10.3390/ijms231911873 (PMC9569907; doi:10.3390/ijms231911873)
Supplement: Supplementary file 1 [file ijms-23-11873-s001.zip › Supplementary_Table S2_DEG_arterial-venous.xlsx]

## Sheet: Hoja1
Table S2. DEG_arterial-venous
Results for factor Type II:
Data filtred by [FC] > 1.5
Features	p-value	Significant	Artery	Vein	Absolute diff	V-A difference	Relative vein expression
GJA5	0	1	10.7464	5.47746	5.26894	-5.26894	0.0259352
HEY2	0	1	10.3912	5.95356	4.43764	-4.43764	0.0461463
XG	0	1	7.742	4.28559	3.45641	-3.45641	0.0910999
RSPO3	0	1	9.9688	6.78017	3.18863	-3.18863	0.10968
CPM	0	1	6.6864	3.5761	3.1103	-3.1103	0.1158
SHISA3	0	1	10.0348	7.0439	2.9909	-2.9909	0.125791
SLC46A3	0	1	8.7776	6.00475	2.77285	-2.77285	0.146315
TFAP2A	0	1	7.7912	5.05203	2.73917	-2.73917	0.149771
VCAM1	0	1	7.8516	5.27153	2.58007	-2.58007	0.167232
RASGRF2	0	1	8.5912	6.01136	2.57984	-2.57984	0.167259
PREX2	0	1	9.4652	6.99034	2.47486	-2.47486	0.179884
SLITRK4	0	1	6.9052	4.44153	2.46367	-2.46367	0.181284
CECR2	0	1	6.61	4.2361	2.3739	-2.3739	0.192924
SFRP1	0	1	5.4884	7.84186	2.35346	2.35346	5.1105
GUCY1A3	0	1	8.074	5.72695	2.34705	-2.34705	0.196547
DAW1	0	1	7.3768	5.04932	2.32748	-2.32748	0.199232
CNTN3	0	1	5.89	3.61051	2.27949	-2.27949	0.20597
ATP8A1	0	1	6.9272	4.70254	2.22466	-2.22466	0.21395
SLIT2	0	1	9.7408	7.52203	2.21877	-2.21877	0.214825
GPRC5B	0	1	9.6352	7.45305	2.18215	-2.18215	0.220347
TSPAN2	0	1	6.854	4.73593	2.11807	-2.11807	0.230355
GUCY1B3	0	1	8.1972	6.09729	2.09991	-2.09991	0.233272
AR	0	1	5.7564	7.84966	2.09326	2.09326	4.26712
MAP9	0	1	6.6608	4.58356	2.07724	-2.07724	0.236967
ANK3	0	1	7.5412	5.50746	2.03374	-2.03374	0.244221
CFH	0	1	8.7156	6.72915	1.98645	-1.98645	0.25236
DCLK1	0	1	7.4172	5.61881	1.79839	-1.79839	0.287496
SLC45A4	0	1	7.9676	6.21492	1.75268	-1.75268	0.296749
ANO5	0	1	5.972	4.24542	1.72658	-1.72658	0.302168
SLC44A5	0	1	7.6656	5.95864	1.70696	-1.70696	0.306306
MPZL3	0	1	8.326	6.62797	1.69803	-1.69803	0.308206
CLMN	0	1	7.0068	5.35729	1.64951	-1.64951	0.318748
PDZD2	0	1	6.9276	5.31102	1.61658	-1.61658	0.326107
SLCO3A1	0	1	7.5156	5.90339	1.61221	-1.61221	0.327097
FILIP1	0	1	6.5548	4.99017	1.56463	-1.56463	0.338064
POU4F1	0	1	7.1144	5.57932	1.53508	-1.53508	0.345061
RHOBTB3	0	1	10.9952	9.57169	1.42351	-1.42351	0.372805
PCSK5	0	1	7.7268	6.31492	1.41188	-1.41188	0.37582
ANXA3	0	1	11.0512	9.66254	1.38866	-1.38866	0.38192
SLC39A8	0	1	7.8752	6.48746	1.38774	-1.38774	0.382162
ST3GAL6	0	1	8.9372	7.56153	1.37567	-1.37567	0.385372
COBLL1	0	1	8.978	7.60593	1.37207	-1.37207	0.386337
RUNDC3B	0	1	5.6916	4.3522	1.3394	-1.3394	0.395186
FLT1	0	1	9.966	8.64034	1.32566	-1.32566	0.398966
TANK	0	1	10.8428	9.56847	1.27433	-1.27433	0.413418
RICTOR	0	1	10.4816	9.24136	1.24024	-1.24024	0.423301
ZNF702P	0	1	7.9864	6.78831	1.19809	-1.19809	0.43585
INPP5F	0	1	9.468	8.28	1.188	-1.188	0.438911
GALNT13	0	1	4.7956	3.63593	1.15967	-1.15967	0.447616
PTPRM	0	1	10.6764	9.52085	1.15555	-1.15555	0.448894
IQCK	0	1	8.6884	7.54542	1.14298	-1.14298	0.452824
LIFR	0	1	8.9984	7.86661	1.13179	-1.13179	0.456349
SSX2IP	0	1	6.9924	5.96814	1.02426	-1.02426	0.491661
MT1E	0	1	9.4756	10.4954	1.01982	1.01982	2.02767
TLR1	0	1	6.0548	5.04932	1.00548	-1.00548	0.498105
RNF144B	0	1	11.506	10.5225	0.983458	-0.983458	0.505766
HCFC1R1	0	1	7.4328	8.40322	0.97042	0.97042	1.95941
IL18BP	0	1	7.7568	6.80932	0.947478	-0.947478	0.518538
GATA6	0	1	9.67	8.72441	0.945593	-0.945593	0.519216
SCML1	0	1	8.3332	7.41017	0.923031	-0.923031	0.5274
GPR85	0	1	5.3116	4.39627	0.915329	-0.915329	0.530223
RIPK3	0	1	6.8808	5.97407	0.906732	-0.906732	0.533392
FLOT1	0	1	9.1732	10.0098	0.836631	0.836631	1.78587
WDR35	0	1	7.834	6.99763	0.836373	-0.836373	0.56005
PTPN4	0	1	7.7912	7.01203	0.779166	-0.779166	0.582704
MAGI1	0	1	8.8492	8.09576	0.753437	-0.753437	0.593189
RPRD1A	0	1	10.1192	9.40254	0.716658	-0.716658	0.608506
ZNF252P	0	1	7.1772	6.48831	0.688895	-0.688895	0.620329
ASAP3	0	1	6.9048	7.59356	0.688759	0.688759	1.6119
SHROOM3	4.91914e-14	1	6.9184	5.15525	1.76315	-1.76315	0.294605
IFI27	4.91914e-14	1	11.2992	9.66915	1.63005	-1.63005	0.323078
NSG1	4.91914e-14	1	6.7936	5.33746	1.45614	-1.45614	0.364466
RBP1	4.91914e-14	1	5.6656	6.88458	1.21898	1.21898	2.32781
PTGR1	4.91914e-14	1	8.4612	9.42356	0.962359	0.962359	1.94849
MYEF2	4.91914e-14	1	8.6864	7.94932	0.737078	-0.737078	0.599953
PLCXD1	4.91914e-14	1	7.098	7.74271	0.644712	0.644712	1.56343
MPZL2	9.24562e-14	1	10.7896	7.99661	2.79299	-2.79299	0.144287
FAM129A	9.24562e-14	1	6.8308	4.9078	1.923	-1.923	0.263705
ZNF462	9.24562e-14	1	5.5968	7.51627	1.91947	1.91947	3.78284
MYSM1	9.24562e-14	1	8.4596	6.93034	1.52926	-1.52926	0.346455
NNAT	9.24562e-14	1	6.3724	7.50322	1.13082	1.13082	2.18983
DKK2	1.35421e-13	1	5.846	3.55288	2.29312	-2.29312	0.204034
KCNMB1	1.35421e-13	1	7.0676	5.64424	1.42336	-1.42336	0.372842
KCNH7	1.78462e-13	1	5.6072	4.34712	1.26008	-1.26008	0.41752
GBP4	2.20513e-13	1	6.2924	5.21237	1.08003	-1.08003	0.47302
OSBPL6	2.61609e-13	1	6.45	5.28	1.17	-1.17	0.444421
DLL4	2.98428e-13	1	8.856	7.38271	1.47329	-1.47329	0.36016
MCC	3.37313e-13	1	9.238	8.10136	1.13664	-1.13664	0.454816
CD55	3.71316e-13	1	11.4652	10.2981	1.16706	-1.16706	0.445327
GHR	3.71316e-13	1	5.3316	4.46797	0.863634	-0.863634	0.549567
CTSO	4.08184e-13	1	7.8252	7.10763	0.717573	-0.717573	0.60812
IL1RAPL1	4.39648e-13	1	6.2864	5.29712	0.989281	-0.989281	0.503729
LARP1B	4.39648e-13	1	7.622	6.87407	0.747932	-0.747932	0.595456
ATP13A3	5.53784e-13	1	10.7464	9.17305	1.57335	-1.57335	0.336027
FAP	5.81353e-13	1	8.3712	5.32085	3.05035	-3.05035	0.120713
COL13A1	5.81353e-13	1	6.8168	7.77559	0.958793	0.958793	1.94368
BACE2	6.90648e-13	1	9.9012	7.64932	2.25188	-2.25188	0.209951
MYOZ2	7.14722e-13	1	6.21	4.49559	1.71441	-1.71441	0.304728
FAM78A	7.14722e-13	1	6.6148	7.78119	1.16639	1.16639	2.24449
KLF12	1.18059e-12	1	8.7088	7.7439	0.964902	-0.964902	0.512313
KRT80	1.31552e-12	1	8.0372	6.75627	1.28093	-1.28093	0.41153
RWDD2A	1.4841e-12	1	7.9156	7.25576	0.659837	-0.659837	0.63295
FAM189A2	2.00811e-12	1	7.0516	6.32	0.7316	-0.7316	0.602236
LARP6	2.21768e-12	1	9.2228	9.82966	0.606861	0.606861	1.52294
DUSP23	2.26728e-12	1	10.1252	9.11034	1.01486	-1.01486	0.494876
PDE10A	2.38512e-12	1	8.1288	6.36864	1.76016	-1.76016	0.295216
CMPK2	2.53511e-12	1	7.5196	5.65797	1.86163	-1.86163	0.275164
CACNA2D1	2.98805e-12	1	10.1288	8.72136	1.40744	-1.40744	0.376979
RAB29	3.56767e-12	1	9.7176	9.10169	0.615905	-0.615905	0.65252
TNFRSF10D	3.63674e-12	1	10.992	10.1981	0.793864	-0.793864	0.576797
ABCB1	4.23385e-12	1	6.2024	4.56508	1.63732	-1.63732	0.321454
NANOS1	4.5584e-12	1	6.6792	4.73508	1.94412	-1.94412	0.259874
FAM69A	4.975e-12	1	6.3064	5.12	1.1864	-1.1864	0.439398
GDF7	5.06217e-12	1	8.8092	7.23678	1.57242	-1.57242	0.336244
PLS1	5.46763e-12	1	6.682	5.29983	1.38217	-1.38217	0.383641
OSMR	5.54928e-12	1	9.7764	7.77356	2.00284	-2.00284	0.249508
PDE1C	6.5731e-12	1	6.9376	5.85678	1.08082	-1.08082	0.47276
TFF3	6.70683e-12	1	5.6312	6.36983	0.738631	0.738631	1.66859
SULT1B1	7.42632e-12	1	10.822	8.91288	1.90912	-1.90912	0.266255
ALDH1A2	8.7789e-12	1	5.4716	7.99373	2.52213	2.52213	5.74429
TMOD1	9.15425e-12	1	7.2644	6.27288	0.991519	-0.991519	0.502948
STK32B	9.41247e-12	1	7.782	6.64136	1.14064	-1.14064	0.453557
AUTS2	9.76942e-12	1	5.5816	7.22288	1.64128	1.64128	3.11943
GCA	9.92916e-12	1	7.3908	6.28966	1.10114	-1.10114	0.466148
GPRC5A	9.94114e-12	1	10.1716	8.27542	1.89618	-1.89618	0.268654
MKL2	1.00106e-11	1	9.482	8.70458	0.777424	-0.777424	0.583408
CLU	1.00505e-11	1	9.5344	10.5456	1.01119	1.01119	2.01558
AIM1	1.03455e-11	1	8.7708	7.35119	1.41961	-1.41961	0.373812
BST2	1.05233e-11	1	9.9984	8.58915	1.40925	-1.40925	0.376508
DDIT4	1.09787e-11	1	9.2916	10.302	1.01043	1.01043	2.01452
KRT7	1.28176e-11	1	11.0152	8.96339	2.05181	-2.05181	0.241181
GRAMD1C	1.34707e-11	1	7.9896	7.07729	0.912312	-0.912312	0.531333
PCDH10	1.37307e-11	1	8.5892	6.32203	2.26717	-2.26717	0.207738
PMPCB	1.38238e-11	1	10.4024	9.81441	0.587993	-0.587993	0.665268
SSTR1	1.42129e-11	1	6.7944	5.0539	1.7405	-1.7405	0.299266
ADGRG6	1.44891e-11	1	11.3352	10.0198	1.31537	-1.31537	0.401823
MMP16	1.47882e-11	1	8.9488	8.01525	0.933546	-0.933546	0.52357
SLC16A7	1.4845e-11	1	6.3768	4.84627	1.53053	-1.53053	0.34615
MEIS2	1.51112e-11	1	9.8584	9.18169	0.676705	-0.676705	0.625592
PTPN13	1.62352e-11	1	5.4984	4.5378	0.960603	-0.960603	0.513842
RPGR	1.74995e-11	1	7.6476	6.84458	0.803024	-0.803024	0.573147
TNFSF10	1.75881e-11	1	9.154	6.97051	2.18349	-2.18349	0.220142
IFIH1	1.79057e-11	1	6.7744	5.44949	1.32491	-1.32491	0.399175
FST	1.96166e-11	1	9.5716	6.44627	3.12533	-3.12533	0.114599
PALD1	2.31721e-11	1	6.598	7.85475	1.25675	1.25675	2.38956
UAP1	2.66357e-11	1	11.6748	10.9014	0.773444	-0.773444	0.585019
ST3GAL5	2.66357e-11	1	8.84	8.14898	0.691017	-0.691017	0.619417
RMDN2	2.8607e-11	1	6.112	5.28576	0.826237	-0.826237	0.563998
ARAP2	2.8607e-11	1	3.8884	3.15593	0.732468	-0.732468	0.601874
MT1F	2.88856e-11	1	10.0676	11.0217	0.954095	0.954095	1.93736
LIMA1	2.97122e-11	1	10.2572	9.21525	1.04195	-1.04195	0.485672
ADAMTS18	3.31978e-11	1	5.5572	8.61475	3.05755	3.05755	8.32555
NFE4	3.40587e-11	1	5.2	6.39746	1.19746	1.19746	2.29335
TMEM100	3.62978e-11	1	4.41	3.52881	0.881186	-0.881186	0.542921
PDLIM3	3.74335e-11	1	8.2692	6.95797	1.31123	-1.31123	0.402976
TOX	4.0126e-11	1	10.4808	8.40441	2.07639	-2.07639	0.237106
EFNA5	4.0126e-11	1	8.8224	7.03492	1.78748	-1.78748	0.289677
PIK3C2A	4.17238e-11	1	11.3268	10.1727	1.15409	-1.15409	0.44935
GPX3	4.58148e-11	1	7.5508	6.28881	1.26199	-1.26199	0.416969
SYTL2	5.57935e-11	1	5.2124	4.30373	0.908671	-0.908671	0.532675
ADAM9	5.68808e-11	1	12.4812	11.6185	0.862725	-0.862725	0.549913
CYTL1	5.89593e-11	1	9.7812	7.53356	2.24764	-2.24764	0.210568
CUBN	5.98827e-11	1	7.8944	6.70051	1.19389	-1.19389	0.437122
PLCL1	6.7014e-11	1	7.878	6.29051	1.58749	-1.58749	0.33275
FAM174B	6.82754e-11	1	7.0116	8.37356	1.36196	1.36196	2.57034
EDNRB	7.32505e-11	1	4.5036	5.41085	0.907247	0.907247	1.87546
PKP2	7.41156e-11	1	8.1336	5.12881	3.00479	-3.00479	0.124586
SWAP70	7.59195e-11	1	11.4316	10.629	0.802617	-0.802617	0.573308
CCDC190	8.02576e-11	1	7.382	5.34559	2.03641	-2.03641	0.24377
EPDR1	8.02576e-11	1	6.636	5.14153	1.49447	-1.49447	0.35491
CYB5R4	8.02576e-11	1	8.2292	7.51932	0.709878	-0.709878	0.611372
SETBP1	8.04069e-11	1	6.6572	5.85763	0.799573	-0.799573	0.574519
IER3	8.19174e-11	1	12.0236	11.438	0.585634	-0.585634	0.666356
ITGAV	8.78968e-11	1	12.4632	11.5851	0.878115	-0.878115	0.544078
FAM110B	9.19419e-11	1	4.9104	5.63424	0.723837	0.723837	1.65157
LOC100505501	9.38304e-11	1	7.6796	6.75051	0.929092	-0.929092	0.525189
PTGS1	1.06597e-10	1	6.4332	8.65559	2.22239	2.22239	4.66667
RPS6KA6	1.11169e-10	1	5.3268	4.58254	0.744258	-0.744258	0.596975
GALC	1.11857e-10	1	9.1536	8.35508	0.798515	-0.798515	0.574941
ADAMTS1	1.13621e-10	1	9.3072	8.10508	1.20212	-1.20212	0.434638
CLIP4	1.16767e-10	1	8.4072	7.53763	0.869573	-0.869573	0.547309
TES	1.17513e-10	1	10.6092	9.63085	0.978353	-0.978353	0.507559
PRICKLE2	1.21041e-10	1	7.1156	6.19085	0.924753	-0.924753	0.526771
SAMD12	1.21646e-10	1	7.456	6.12763	1.32837	-1.32837	0.398217
HOMER1	1.21646e-10	1	7.2	6.27373	0.926271	-0.926271	0.526217
MFSD6	1.2321e-10	1	7.7868	6.82102	0.965783	-0.965783	0.512
ALX1	1.32519e-10	1	5.3444	7.0822	1.7378	1.7378	3.33527
ROR1	1.37805e-10	1	9.1904	6.82136	2.36904	-2.36904	0.193574
ZNF365	1.77463e-10	1	7.4168	5.87576	1.54104	-1.54104	0.343638
TMEM135	1.83985e-10	1	8.9972	8.41288	0.584319	-0.584319	0.666964
NKX2-3	1.84697e-10	1	6.1028	3.8061	2.2967	-2.2967	0.203528
BBOF1	1.85197e-10	1	5.9844	5.3061	0.678298	-0.678298	0.624902
EOGT	1.91365e-10	1	10.432	9.45441	0.977593	-0.977593	0.507826
ZC3H8	2.1731e-10	1	8.0032	7.2022	0.800997	-0.800997	0.573953
GPHN	2.36757e-10	1	7.8404	7.22	0.6204	-0.6204	0.650491
GIMAP1-GIMAP5; GIMAP5	2.42254e-10	1	6.1532	6.83729	0.684088	0.684088	1.60669
DBNDD2; SYS1-DBNDD2	2.75827e-10	1	8.6328	7.90458	0.728224	-0.728224	0.603647
SERPINB1	2.8015e-10	1	9.584	8.16085	1.42315	-1.42315	0.372897
STK38L	3.336e-10	1	10.4688	9.08525	1.38355	-1.38355	0.383276
GULP1	3.39304e-10	1	9.6368	8.67729	0.959512	-0.959512	0.514231
ATP2B1	3.42568e-10	1	8.6956	7.68559	1.01001	-1.01001	0.496544
HNMT	3.42568e-10	1	5.8808	6.62102	0.740217	0.740217	1.67043
CD2AP	3.51296e-10	1	10.0888	8.68	1.4088	-1.4088	0.376625
PPM1F	4.39836e-10	1	9.272	9.99983	0.727831	0.727831	1.65615
GLRB	4.50746e-10	1	7.1016	6.01136	1.09024	-1.09024	0.469682
PFKFB2	4.58751e-10	1	5.2372	4.59983	0.637369	-0.637369	0.642884
AGAP3	4.69306e-10	1	8.3192	8.90203	0.582834	0.582834	1.49779
RAPGEF4	5.10076e-10	1	6.8664	5.65542	1.21098	-1.21098	0.431976
SH3BGRL2	5.44213e-10	1	8.7248	7.60322	1.12158	-1.12158	0.45959
LMAN1	5.44213e-10	1	12.0108	11.4325	0.578258	-0.578258	0.669772
IGFBP3	5.87676e-10	1	9.3396	7.01237	2.32723	-2.32723	0.199267
KLHL24	5.89625e-10	1	8.3452	7.4378	0.907403	-0.907403	0.533144
PPARA	6.44866e-10	1	7.0452	6.20492	0.840285	-0.840285	0.558533
WDFY4	6.52538e-10	1	6.674	7.47746	0.803458	0.803458	1.74528
MECOM	6.66671e-10	1	10.6128	9.54593	1.06687	-1.06687	0.477354
GNPDA2	7.4164e-10	1	8.7256	8.00559	0.720007	-0.720007	0.607095
ADAMTS3	8.08261e-10	1	5.4888	4.4861	1.0027	-1.0027	0.499066
OSGIN2	8.08261e-10	1	8.8868	8.22915	0.657647	-0.657647	0.633911
KIF3A	8.57671e-10	1	7.6324	6.49424	1.13816	-1.13816	0.454338
USP54	8.57671e-10	1	7.2388	6.58203	0.656766	-0.656766	0.634299
PLXNA1	8.72371e-10	1	9.7856	8.73271	1.05289	-1.05289	0.482002
ANKRD36B	8.87352e-10	1	8.1472	7.06966	1.07754	-1.07754	0.473836
MAN2A1	8.91493e-10	1	10.5228	9.77102	0.751783	-0.751783	0.593869
HRASLS	9.12639e-10	1	4.8744	6.27729	1.40289	1.40289	2.6443
DDIT4L	9.12639e-10	1	7.6868	6.37847	1.30833	-1.30833	0.403789
CYP2U1	9.54604e-10	1	7.1464	6.44458	0.701824	-0.701824	0.614795
FBLN5	9.54744e-10	1	8.4224	7.02932	1.39308	-1.39308	0.380752
TTC13	9.56574e-10	1	9.1312	8.50898	0.622217	-0.622217	0.649672
PDE2A	9.75453e-10	1	5.8056	7.0522	1.2466	1.2466	2.37282
AFTPH	9.81205e-10	1	8.2756	7.41864	0.856956	-0.856956	0.552116
CTHRC1	1.03566e-09	1	9.0256	9.97424	0.948637	0.948637	1.93005
IL33	1.15266e-09	1	7.2032	5.36966	1.83354	-1.83354	0.280576
STX12	1.22302e-09	1	10.532	9.90424	0.627763	-0.627763	0.647179
FBP1	1.24535e-09	1	6.466	5.46136	1.00464	-1.00464	0.498393
TPTEP1	1.29353e-09	1	5.4196	4.7322	0.687397	-0.687397	0.620973
MFI2	1.29395e-09	1	6.8908	5.08864	1.80216	-1.80216	0.286746
SPAG1	1.38326e-09	1	7.2724	6.54695	0.725451	-0.725451	0.604808
MARK1	1.39645e-09	1	5.63	4.57153	1.05847	-1.05847	0.480139
THUMPD1	1.40103e-09	1	8.6004	7.7478	0.852603	-0.852603	0.553785
SULT1E1	1.48987e-09	1	7.7	5.58034	2.11966	-2.11966	0.230101
RBBP8	1.57548e-09	1	9.044	8.07898	0.965017	-0.965017	0.512272
VLDLR	1.58468e-09	1	7.1972	5.96288	1.23432	-1.23432	0.425043
PHACTR2	1.69704e-09	1	11.0112	10.078	0.933234	-0.933234	0.523683
NEK7	1.86156e-09	1	11.2312	10.1208	1.11035	-1.11035	0.463181
DNAJC3	1.94299e-09	1	10.5504	9.81136	0.739044	-0.739044	0.599136
TNS3	2.01407e-09	1	9.752	8.71915	1.03285	-1.03285	0.488745
EFCAB14	2.06665e-09	1	10.748	10.0088	0.739186	-0.739186	0.599077
GOLIM4	2.10497e-09	1	10.4564	9.43322	1.02318	-1.02318	0.492031
ATF7IP2	2.10497e-09	1	6.81	6.23	0.58	-0.58	0.668964
SLC7A14	2.26748e-09	1	6.0524	4.65644	1.39596	-1.39596	0.379992
SECISBP2L	2.65963e-09	1	9.3248	8.33153	0.993275	-0.993275	0.502336
INSR	2.6631e-09	1	7.4524	6.75203	0.700366	-0.700366	0.615416
COPS2	2.69691e-09	1	11.914	11.2978	0.616203	-0.616203	0.652385
TSPAN8	3.01022e-09	1	8.03	5.74475	2.28525	-2.28525	0.205149
CYBRD1	3.17895e-09	1	9.7128	8.41627	1.29653	-1.29653	0.407105
MARCHF7	3.40406e-09	1	10.7168	9.94305	0.773749	-0.773749	0.584896
FAM135A	3.40619e-09	1	7.5912	6.90288	0.688319	-0.688319	0.620577
NR2C2	3.46559e-09	1	9.6624	8.95441	0.707993	-0.707993	0.612171
POGLUT1	3.53154e-09	1	8.6816	7.95339	0.72821	-0.72821	0.603652
SLC1A4	3.65864e-09	1	8.3116	7.26373	1.04787	-1.04787	0.483681
GPRIN3	3.88429e-09	1	6.1516	5.03119	1.12041	-1.12041	0.459962
FAM171B	4.04533e-09	1	9.4484	8.43542	1.01298	-1.01298	0.495523
NEDD1	4.11449e-09	1	9.3536	8.50644	0.847159	-0.847159	0.555878
UBXN2B	4.50185e-09	1	8.1308	7.23203	0.898766	-0.898766	0.536345
TVP23B	4.59653e-09	1	9.0612	8.30814	0.753064	-0.753064	0.593342
DKK1	4.61472e-09	1	12.1448	11.3802	0.764631	-0.764631	0.588604
C10orf54	4.7193e-09	1	7.3848	6.60475	0.780054	-0.780054	0.582345
NFIB	4.99116e-09	1	11.2108	10.5534	0.65741	-0.65741	0.634015
AKT3	4.99116e-09	1	10.1744	9.53729	0.637112	-0.637112	0.642999
FOXP2	5.26717e-09	1	4.4004	3.67017	0.730231	-0.730231	0.602808
FAR1	5.42446e-09	1	9.7672	8.66864	1.09856	-1.09856	0.466984
CCDC47	5.42446e-09	1	9.8388	9.07542	0.763376	-0.763376	0.589116
IGFBP2	5.45087e-09	1	10.2948	8.77525	1.51955	-1.51955	0.348796
SLC19A2	5.54731e-09	1	7.9516	7.23593	0.715668	-0.715668	0.608923
CASD1	5.66004e-09	1	8.1696	7.42356	0.746041	-0.746041	0.596238
TFPI	5.66511e-09	1	10.4268	9.24271	1.18409	-1.18409	0.440103
CCDC85C	5.6827e-09	1	8.3968	7.79186	0.604936	-0.604936	0.657501
DUSP4	5.68361e-09	1	7.1248	8.02424	0.899437	0.899437	1.86534
BNC1	5.68775e-09	1	8.504	6.96237	1.54163	-1.54163	0.343498
CBLN2	5.74177e-09	1	6.5064	5.25814	1.24826	-1.24826	0.420954
SHISA2	5.80619e-09	1	8.0536	6.94136	1.11224	-1.11224	0.462574
SHPRH	5.8483e-09	1	7.8688	6.91932	0.949478	-0.949478	0.51782
ADAM10	6.19794e-09	1	11.9992	11.2907	0.708522	-0.708522	0.611947
EXOC6	6.35859e-09	1	10.7212	9.77322	0.94798	-0.94798	0.518358
RASSF8	7.86296e-09	1	9.2936	8.43136	0.862244	-0.862244	0.550096
ZNF320	8.42908e-09	1	6.8004	6.16288	0.637519	-0.637519	0.642818
PDE5A	8.49982e-09	1	6.8508	5.33186	1.51894	-1.51894	0.348943
INHBA	8.54679e-09	1	11.6036	10.1856	1.41801	-1.41801	0.374229
SLU7	8.61444e-09	1	8.6648	8.05407	0.610732	-0.610732	0.654864
RNF19A	8.63744e-09	1	9.8404	9.0978	0.742603	-0.742603	0.59766
APPBP2	9.07682e-09	1	9.0512	8.20407	0.847132	-0.847132	0.555889
IL6	9.41272e-09	1	8.342	7.47186	0.870136	-0.870136	0.547095
CCDC91	9.46024e-09	1	8.1464	6.63576	1.51064	-1.51064	0.350956
RSF1	9.50397e-09	1	8.1464	7.30203	0.844366	-0.844366	0.556955
OCLN	1.03237e-08	1	8.3292	6.92169	1.40751	-1.40751	0.376963
KIF5B	1.04676e-08	1	12.012	11.1278	0.884203	-0.884203	0.541787
SLC30A9	1.11086e-08	1	9.9352	9.18729	0.747912	-0.747912	0.595465
NIPA1	1.11086e-08	1	8.126	7.48814	0.637864	-0.637864	0.642664
MAGEE1	1.13893e-08	1	6.7588	6.17983	0.578969	-0.578969	0.669442
DPH3	1.14964e-08	1	10.0752	9.08644	0.988759	-0.988759	0.503911
CNTN1	1.16978e-08	1	4.2652	2.85169	1.41351	-1.41351	0.375399
NFE2L2	1.17492e-08	1	11.16	10.432	0.727966	-0.727966	0.603754
C7orf60	1.17713e-08	1	8.0072	7.28169	0.725505	-0.725505	0.604785
TYRP1	1.18297e-08	1	4.674	3.54	1.134	-1.134	0.455651
SLC9A7	1.20759e-08	1	7.8408	6.39339	1.44741	-1.44741	0.366679
TNIK	1.20759e-08	1	8.538	7.12119	1.41681	-1.41681	0.374539
PHF20L1	1.20759e-08	1	9.1716	8.37644	0.795159	-0.795159	0.57628
ZNF644	1.20759e-08	1	9.4384	8.73475	0.703654	-0.703654	0.614015
ADRBK2	1.22905e-08	1	5.9264	4.90424	1.02216	-1.02216	0.492378
RRP15	1.26612e-08	1	9.2172	8.55102	0.666183	-0.666183	0.630172
ZNF33B	1.28611e-08	1	7.4444	6.83102	0.613383	-0.613383	0.653662
RECK	1.29371e-08	1	9.2712	8.3961	0.875098	-0.875098	0.545217
LRP6	1.302e-08	1	9.1784	8.36593	0.812468	-0.812468	0.569407
FRMD4B	1.30892e-08	1	10.2688	9.17339	1.09541	-1.09541	0.468003
FSD1L	1.30892e-08	1	5.0524	4.31203	0.740366	-0.740366	0.598587
WDR26	1.30892e-08	1	10.1348	9.41034	0.724461	-0.724461	0.605223
USP25	1.32304e-08	1	10.7572	9.83881	0.918386	-0.918386	0.5291
GPM6B	1.36267e-08	1	4.5388	3.72475	0.814054	-0.814054	0.568781
RASA2	1.37672e-08	1	8.4448	7.84322	0.60158	-0.60158	0.659032
LRP4	1.63333e-08	1	5.162	6.35136	1.18936	1.18936	2.28051
UFM1	1.65157e-08	1	10.4256	9.69407	0.731532	-0.731532	0.602264
JKAMP	1.69999e-08	1	10.4772	9.88458	0.592624	-0.592624	0.663136
ACER3	1.70144e-08	1	9.9624	9.20847	0.753925	-0.753925	0.592988
THUMPD3	1.70144e-08	1	8.7116	8.08763	0.623973	-0.623973	0.648882
CRNKL1	1.70338e-08	1	8.51	7.61288	0.897119	-0.897119	0.536958
PDP1	1.74451e-08	1	10.8664	10.0376	0.828773	-0.828773	0.563008
OSTM1	1.75644e-08	1	8.4992	7.81508	0.684115	-0.684115	0.622387
TANC2	1.76674e-08	1	8.1024	7.30559	0.796807	-0.796807	0.575622
STAU2	1.88519e-08	1	8.5752	7.78034	0.794861	-0.794861	0.576399
ACADM	1.96993e-08	1	9.7556	8.62017	1.13543	-1.13543	0.455199
GNA14	2.04296e-08	1	6.5056	5.71576	0.789837	-0.789837	0.578409
SACS	2.04301e-08	1	10.744	9.73627	1.00773	-1.00773	0.497329
ZNF75D	2.05507e-08	1	6.5276	5.91983	0.607769	-0.607769	0.65621
DCAF13	2.26311e-08	1	8.5156	7.83424	0.681363	-0.681363	0.623576
NUFIP2	2.2989e-08	1	9.9928	9.24102	0.751783	-0.751783	0.593869
MAP1B	2.2989e-08	1	11.6256	11.0171	0.608481	-0.608481	0.655887
RORA	2.3597e-08	1	8.0608	6.80712	1.25368	-1.25368	0.419377
JMJD1C	2.4043e-08	1	9.9892	9.09678	0.89242	-0.89242	0.53871
KLHL5	2.42175e-08	1	9.0656	7.49492	1.57068	-1.57068	0.336649
UBR3	2.43639e-08	1	9.4144	8.54898	0.865417	-0.865417	0.548888
SGCE	2.45706e-08	1	9.9024	9.20475	0.697654	-0.697654	0.616574
HS6ST2	2.58654e-08	1	5.1364	6.35492	1.21852	1.21852	2.32707
ROCK2	2.63642e-08	1	10.1844	8.92441	1.25999	-1.25999	0.417546
CDC42EP5	3.00753e-08	1	8.4336	9.12797	0.694366	0.694366	1.61817
ZNF106	3.00753e-08	1	9.5412	8.90119	0.640014	-0.640014	0.641707
FBXO32	3.06924e-08	1	7.0528	6.15881	0.893986	-0.893986	0.538125
PQBP1	3.07216e-08	1	8.72	9.37085	0.650847	0.650847	1.57009
TMEM123	3.07868e-08	1	12.0308	11.3453	0.685546	-0.685546	0.621771
BNIP2	3.08281e-08	1	9.626	8.82525	0.800746	-0.800746	0.574052
ZNF33A	3.12296e-08	1	7.5716	6.77898	0.792617	-0.792617	0.577296
POT1	3.14806e-08	1	8.8056	8.19119	0.614414	-0.614414	0.653195
TRMT10A	3.1622e-08	1	6.5064	5.76169	0.744705	-0.744705	0.59679
LIN7C	3.1622e-08	1	10.1268	9.51746	0.609342	-0.609342	0.655495
MOCOS	3.19384e-08	1	7.572	6.10864	1.46336	-1.46336	0.362649
C1orf21	3.19384e-08	1	7.972	6.72508	1.24692	-1.24692	0.421348
EDIL3	3.38308e-08	1	11.5972	10.3561	1.2411	-1.2411	0.42305
VPS41	3.43128e-08	1	9.4316	8.7278	0.703803	-0.703803	0.613952
RIMKLB	3.51717e-08	1	7.3784	6.39119	0.987214	-0.987214	0.504451
FILIP1L	3.62257e-08	1	9.6028	8.49644	1.10636	-1.10636	0.464465
NAP1L3	4.02168e-08	1	5.7976	4.7139	1.0837	-1.0837	0.471817
MEIS1	4.07357e-08	1	8.178	7.22949	0.948508	-0.948508	0.518168
ITSN2	4.07357e-08	1	9.5916	8.98	0.6116	-0.6116	0.65447
ARRDC4	4.07741e-08	1	7.0244	5.7561	1.2683	-1.2683	0.415149
A2M	4.14614e-08	1	7.2416	5.73441	1.50719	-1.50719	0.351795
OSBPL9	4.24794e-08	1	11.08	10.4278	0.652203	-0.652203	0.636308
DENND4C	4.27751e-08	1	9.598	8.72237	0.875627	-0.875627	0.545017
HELQ	4.27751e-08	1	6.774	5.99627	0.777729	-0.777729	0.583284
USP53	4.32409e-08	1	9.7276	8.09881	1.62879	-1.62879	0.32336
CHSY3	4.32409e-08	1	7.9616	6.99254	0.969058	-0.969058	0.51084
SLC41A2	4.34692e-08	1	6.5508	5.13203	1.41877	-1.41877	0.374032
CEP70	4.45851e-08	1	7.3384	6.54203	0.796366	-0.796366	0.575798
C9orf64	4.52854e-08	1	7.2884	6.04983	1.23857	-1.23857	0.423793
FAR2	4.55225e-08	1	10.01	8.85593	1.15407	-1.15407	0.449356
ZNF302	4.65431e-08	1	8.2976	7.49898	0.798617	-0.798617	0.5749
FAM179B	4.74565e-08	1	8.7104	7.87847	0.831925	-0.831925	0.561779
GCC2	4.74565e-08	1	8.9152	8.19678	0.71842	-0.71842	0.607763
MAP2K6	4.76689e-08	1	6.5164	7.28254	0.766142	0.766142	1.70072
AGPS	4.84328e-08	1	9.7328	8.4722	1.2606	-1.2606	0.417371
FAM107A	4.86233e-08	1	8.7784	7.05441	1.72399	-1.72399	0.30271
PGRMC2	4.86928e-08	1	10.1316	9.13068	1.00092	-1.00092	0.499681
ALCAM	4.99816e-08	1	11.6784	10.5937	1.08467	-1.08467	0.4715
TNFRSF11A	5.01809e-08	1	7.5372	6.76356	0.773641	-0.773641	0.58494
ZMPSTE24	5.12446e-08	1	11.1896	10.401	0.788583	-0.788583	0.578912
CAMK4	5.13038e-08	1	5.7612	4.6661	1.0951	-1.0951	0.468104
ATG2B	5.18619e-08	1	8.836	8.13254	0.703458	-0.703458	0.614099
ADD2	5.6263e-08	1	5.6612	4.56576	1.09544	-1.09544	0.467994
MCAM	5.67644e-08	1	12.0604	11.47	0.5904	-0.5904	0.664159
ARHGAP5	5.69966e-08	1	8.2904	7.05966	1.23074	-1.23074	0.426099
CDK7	5.69966e-08	1	10.2316	9.62322	0.60838	-0.60838	0.655933
RGS4	5.78337e-08	1	11.7312	10.6368	1.09442	-1.09442	0.468324
ATP2C1	5.88863e-08	1	9.282	8.16678	1.11522	-1.11522	0.461621
TNFRSF10C	5.88863e-08	1	8.5604	7.89797	0.662434	-0.662434	0.631811
HDAC9	6.16776e-08	1	6.3444	5.53356	0.810841	-0.810841	0.57005
PLPPR1	6.35483e-08	1	5.77	4.5761	1.1939	-1.1939	0.43712
ANKRD50	6.38347e-08	1	11.1096	10.2361	0.873498	-0.873498	0.545822
ZFP1	6.48694e-08	1	7.7616	7.00475	0.756854	-0.756854	0.591785
PCDH7	6.86179e-08	1	7.5752	6.20593	1.36927	-1.36927	0.387088
USP32	6.86179e-08	1	9.1492	8.44407	0.705132	-0.705132	0.613386
ANXA2R	6.8641e-08	1	6.5616	7.29949	0.737892	0.737892	1.66774
SLMAP	6.95659e-08	1	9.3736	8.44203	0.931566	-0.931566	0.524289
PLEKHA2	7.04327e-08	1	8.4624	7.18102	1.28138	-1.28138	0.411401
PKN2	7.24295e-08	1	9.964	9.18627	0.777729	-0.777729	0.583284
NLGN1	7.25707e-08	1	7.9492	6.36288	1.58632	-1.58632	0.33302
KBTBD8	7.54685e-08	1	6.3752	5.55441	0.820793	-0.820793	0.566131
PTER	7.57015e-08	1	7.216	5.41915	1.79685	-1.79685	0.287803
ASAP2	7.75045e-08	1	10.7252	10.0908	0.634353	-0.634353	0.64423
EIF3J	7.90604e-08	1	9.1748	8.41085	0.763953	-0.763953	0.588881
ATP11B	7.93234e-08	1	9.3916	8.14966	1.24194	-1.24194	0.422804
VEPH1	7.97868e-08	1	10.2444	9.51814	0.726264	-0.726264	0.604467
RIT1	8.35092e-08	1	8.5008	7.1639	1.3369	-1.3369	0.39587
ABI3BP	8.38109e-08	1	10.728	8.61797	2.11003	-2.11003	0.231642
NR2F2	8.73104e-08	1	6.7356	8.74051	2.00491	2.00491	4.01363
TCAIM	8.78171e-08	1	8.2228	7.00407	1.21873	-1.21873	0.42966
TFDP2	8.9946e-08	1	7.8944	6.90729	0.987112	-0.987112	0.504487
ACTR2	9.35333e-08	1	12.3212	11.6839	0.637302	-0.637302	0.642914
SYNJ2	9.44564e-08	1	10.076	9.48186	0.594136	-0.594136	0.662441
EMC2	9.5131e-08	1	9.9716	9.18373	0.787871	-0.787871	0.579198
RPE	9.5131e-08	1	9.0052	8.35559	0.649607	-0.649607	0.637454
RECQL	9.52424e-08	1	9.4924	8.64186	0.850536	-0.850536	0.554579
ABCE1	9.60079e-08	1	10.3296	9.58458	0.745024	-0.745024	0.596658
ACE	9.7251e-08	1	6.6884	7.47644	0.788041	0.788041	1.72673
PTPRR	9.77604e-08	1	5.0652	3.76356	1.30164	-1.30164	0.405665
RAB18	9.77604e-08	1	10.6192	9.99034	0.628861	-0.628861	0.646687
KCNT2	1.06742e-07	1	4.0096	3.13475	0.874854	-0.874854	0.545309
C5orf46	1.07555e-07	1	5.808	4.86169	0.946305	-0.946305	0.51896
CHIC1	1.08602e-07	1	7.874	7.05932	0.814678	-0.814678	0.568535
SOCS4	1.08602e-07	1	9.3808	8.59915	0.781647	-0.781647	0.581702
ACSM3	1.08602e-07	1	4.1288	4.72322	0.59442	0.59442	1.50987
ITPR1	1.09607e-07	1	7.1896	6.53881	0.650786	-0.650786	0.636933
RTN1	1.09855e-07	1	5.6224	3.89356	1.72884	-1.72884	0.301694
LCOR	1.09951e-07	1	8.4044	7.77712	0.627281	-0.627281	0.647395
LRRC7	1.10444e-07	1	4.4092	3.07644	1.33276	-1.33276	0.397008
PPP4R2	1.13243e-07	1	8.7092	7.9039	0.805302	-0.805302	0.572242
DCUN1D4	1.14633e-07	1	9.3968	8.5522	0.844597	-0.844597	0.556866
TACSTD2	1.14721e-07	1	8.2756	10.0947	1.81915	1.81915	3.52872
KPNA3	1.15735e-07	1	11.238	10.5583	0.679695	-0.679695	0.624297
CHST2	1.17989e-07	1	7.74	8.62203	0.882034	0.882034	1.84297
CCPG1; DYX1C1-CCPG1	1.22034e-07	1	9.0444	8.11932	0.925078	-0.925078	0.526652
DCAF12L1	1.22534e-07	1	7.6928	6.71576	0.977037	-0.977037	0.508022
ICE1	1.30249e-07	1	9.5244	8.81068	0.713722	-0.713722	0.609745
PNRC2	1.31159e-07	1	11.1776	10.5671	0.610481	-0.610481	0.654978
RANBP6	1.33312e-07	1	10.0612	9.2439	0.817302	-0.817302	0.567502
SERPIND1	1.33878e-07	1	7.6168	6.25085	1.36595	-1.36595	0.387978
HS2ST1	1.33878e-07	1	8.7196	7.85034	0.869261	-0.869261	0.547427
PTN	1.34483e-07	1	5.1368	4.04475	1.09205	-1.09205	0.469093
TMEM47	1.34794e-07	1	10.96	9.5122	1.4478	-1.4478	0.366581
TBXAS1	1.34911e-07	1	6.5228	5.68492	0.837885	-0.837885	0.559463
ZMYM1	1.36689e-07	1	7.7736	6.71153	1.06207	-1.06207	0.478943
KIAA1551	1.38004e-07	1	9.716	8.77559	0.940407	-0.940407	0.521086
PIBF1	1.38004e-07	1	8.252	7.40966	0.842339	-0.842339	0.557739
SOS2	1.38004e-07	1	9.4812	8.71576	0.765437	-0.765437	0.588275
IVNS1ABP	1.38464e-07	1	9.054	8.15102	0.902983	-0.902983	0.53478
TMEM87B	1.40542e-07	1	9.0248	8.00915	1.01565	-1.01565	0.494606
PREPL	1.40542e-07	1	9.0332	8.12949	0.903708	-0.903708	0.534511
EGR1	1.41774e-07	1	8.872	8.12898	0.743017	-0.743017	0.597489
SQRDL	1.42376e-07	1	8.6	9.18746	0.587458	0.587458	1.5026
NUCB2	1.42397e-07	1	9.8732	9.19712	0.676081	-0.676081	0.625863
RBM39	1.44858e-07	1	10.6652	10.0708	0.594353	-0.594353	0.662342
LARP4	1.47004e-07	1	10.38	9.42814	0.951864	-0.951864	0.516964
RPAP3	1.47721e-07	1	8.8216	7.99085	0.830753	-0.830753	0.562236
PIK3CB	1.47985e-07	1	8.912	8.08271	0.829288	-0.829288	0.562807
CXADR	1.49335e-07	1	7.2104	4.81881	2.39159	-2.39159	0.190573
EPRS	1.4953e-07	1	10.7852	10.0858	0.699437	-0.699437	0.615812
IFT74	1.49546e-07	1	7.084	6.02949	1.05451	-1.05451	0.481461
TMEM106B	1.49546e-07	1	10.046	9.4139	0.632102	-0.632102	0.645236
CDC27	1.51447e-07	1	10.4408	9.67644	0.764359	-0.764359	0.588715
SPAG9	1.52184e-07	1	9.4832	8.57169	0.911505	-0.911505	0.53163
IBTK	1.58864e-07	1	9.6508	8.77102	0.879783	-0.879783	0.543449
KLRG1	1.60677e-07	1	8.4164	7.15644	1.25996	-1.25996	0.417556
ZIC1	1.63937e-07	1	4.8364	3.94864	0.887756	-0.887756	0.540454
NRP2	1.65221e-07	1	7.1368	8.63627	1.49947	1.49947	2.82739
WDR36	1.6654e-07	1	9.5116	8.6778	0.833803	-0.833803	0.561048
YES1	1.66791e-07	1	11.2252	10.5958	0.629437	-0.629437	0.646429
RALGAPA1	1.69089e-07	1	8.4484	7.33542	1.11298	-1.11298	0.462339
SGMS2	1.69685e-07	1	9.8384	8.79356	1.04484	-1.04484	0.484698
HSPA13	1.73339e-07	1	10.178	9.45525	0.722746	-0.722746	0.605943
MIPOL1	1.74544e-07	1	8.3852	7.63644	0.748759	-0.748759	0.595115
RNF150	1.77472e-07	1	5.6544	4.34373	1.31067	-1.31067	0.403133
SC5D	1.80728e-07	1	10.6788	9.49949	1.17931	-1.17931	0.441563
MPDZ	1.80728e-07	1	9.8624	9.17932	0.683078	-0.683078	0.622835
ZDBF2	1.84529e-07	1	6.9528	6.29475	0.658054	-0.658054	0.633732
ANKRD55	1.87623e-07	1	4.6556	5.62661	0.97101	0.97101	1.96021
RNF180	1.91891e-07	1	4.792	3.70881	1.08319	-1.08319	0.471985
ZNF271P	1.97546e-07	1	8.8276	7.94559	0.882007	-0.882007	0.542612
CD46	2.04346e-07	1	11.6476	10.9098	0.737769	-0.737769	0.599666
UBE2H	2.08111e-07	1	10.4788	9.90068	0.578122	-0.578122	0.669835
MCTP1	2.10751e-07	1	10.2532	8.7839	1.4693	-1.4693	0.361157
FRMD5	2.11613e-07	1	8.5884	7.75864	0.829756	-0.829756	0.562624
MAGI3	2.12158e-07	1	7.6876	6.80746	0.880142	-0.880142	0.543314
LAMTOR4	2.12802e-07	1	9.0864	9.70729	0.620888	0.620888	1.53782
ZNF704	2.22756e-07	1	7.4656	6.60254	0.863058	-0.863058	0.549786
ZNF614	2.33981e-07	1	7.4104	6.69814	0.712264	-0.712264	0.610361
CDC5L	2.34641e-07	1	10.152	9.49746	0.654542	-0.654542	0.635277
MID2	2.34849e-07	1	8.4224	7.47831	0.944095	-0.944095	0.519756
FANCM	2.3935e-07	1	6.7456	6.13797	0.607634	-0.607634	0.656272
MID1	2.40111e-07	1	9.764	8.80271	0.961288	-0.961288	0.513598
TRPC4	2.43442e-07	1	4.8124	3.49085	1.32155	-1.32155	0.400104
VPS13A	2.43442e-07	1	7.888	7.01949	0.868508	-0.868508	0.547713
USP15	2.43442e-07	1	9.65	8.85424	0.795763	-0.795763	0.576039
ZC3HAV1	2.43442e-07	1	10.4468	9.74831	0.698495	-0.698495	0.616215
PDGFD	2.44915e-07	1	8.3392	7.35322	0.98598	-0.98598	0.504883
RNF181	2.46174e-07	1	10.5904	11.2041	0.613668	0.613668	1.53014
SFT2D2	2.47895e-07	1	10.2576	9.61237	0.645227	-0.645227	0.639392
MYO5A	2.52871e-07	1	10.1872	9.31864	0.868556	-0.868556	0.547695
NEMF	2.53703e-07	1	9.4048	8.55237	0.852427	-0.852427	0.553852
SEMA3G	2.61041e-07	1	8.0468	7.03322	1.01358	-1.01358	0.495316
ZNF215	2.6461e-07	1	6.5424	5.92441	0.617993	-0.617993	0.651577
SLC39A10	2.70692e-07	1	10.026	9.32085	0.705153	-0.705153	0.613378
S100A4	2.7129e-07	1	7.5324	6.09017	1.44223	-1.44223	0.367998
TLK1	2.72712e-07	1	9.93	9.21864	0.711356	-0.711356	0.610746
HSPB8	2.72883e-07	1	6.8328	8.31983	1.48703	1.48703	2.80311
NHS	2.74513e-07	1	5.6708	4.46847	1.20233	-1.20233	0.434574
USP38	2.84631e-07	1	9.13	8.5139	0.616102	-0.616102	0.652431
ABCA9	2.92334e-07	1	5.6996	4.99424	0.705363	-0.705363	0.613288
NFXL1	2.92664e-07	1	7.8824	7.27492	0.607485	-0.607485	0.65634
UTP23	2.93178e-07	1	8.974	8.22085	0.753153	-0.753153	0.593306
MTR	2.94212e-07	1	8.51	7.77746	0.732542	-0.732542	0.601842
YME1L1	2.9958e-07	1	11.4668	10.8731	0.593749	-0.593749	0.662619
CPD	3.01514e-07	1	10.55	9.70966	0.840339	-0.840339	0.558512
TBC1D4	3.104e-07	1	9.5244	8.76966	0.754739	-0.754739	0.592654
PTGIS	3.1225e-07	1	7.6404	6.31441	1.32599	-1.32599	0.398874
FGFR1OP2	3.13064e-07	1	8.624	7.88797	0.736034	-0.736034	0.600388
TMTC2	3.23161e-07	1	6.132	5.49542	0.636576	-0.636576	0.643238
EVI5	3.24188e-07	1	9.9248	8.91407	1.01073	-1.01073	0.496294
PRPF18	3.25802e-07	1	9.2344	8.61525	0.619146	-0.619146	0.651056
KLHL28	3.31456e-07	1	7.546	6.45305	1.09295	-1.09295	0.468802
FAM73A	3.34712e-07	1	7.9016	7.31695	0.584651	-0.584651	0.666811
TTC37	3.53165e-07	1	10.5232	9.49407	1.02913	-1.02913	0.490005
LSM8; NAA38	3.56728e-07	1	6.7608	6.05203	0.708766	-0.708766	0.611843
CDKN2B	3.57409e-07	1	7.9608	6.18271	1.77809	-1.77809	0.29157
FAM199X	3.7188e-07	1	8.9868	8.26203	0.724766	-0.724766	0.605095
SAMD9	3.72287e-07	1	8.3344	6.78322	1.55118	-1.55118	0.341231
SAMD8	3.77858e-07	1	8.8852	7.76203	1.12317	-1.12317	0.459085
CDH2	3.80504e-07	1	11.3652	10.2378	1.1274	-1.1274	0.457739
MLH3	3.81484e-07	1	7.3172	6.67746	0.639742	-0.639742	0.641828
SIPA1L2	3.83222e-07	1	8.3764	7.68034	0.696061	-0.696061	0.617255
AFF4	3.85059e-07	1	10.4292	9.71559	0.713607	-0.713607	0.609794
DHX29	3.86667e-07	1	10.2384	9.19051	1.04789	-1.04789	0.483675
PPM1A	3.87776e-07	1	7.8496	7.27305	0.576549	-0.576549	0.670566
UQCC3	3.93726e-07	1	7.1164	7.80169	0.685295	0.685295	1.60803
DMXL2	3.97138e-07	1	8.0364	6.93525	1.10115	-1.10115	0.466146
HSPC324	3.97138e-07	1	6.2428	6.97186	0.729064	0.729064	1.65756
FNDC3A	3.97138e-07	1	9.662	9.05542	0.606576	-0.606576	0.656753
PPM1H	4.03604e-07	1	6.3108	4.91949	1.39131	-1.39131	0.381219
PJA2	4.03657e-07	1	10.1692	9.36085	0.808353	-0.808353	0.571034
SENP7	4.03657e-07	1	6.9012	6.21	0.6912	-0.6912	0.619338
MBNL2	4.14899e-07	1	10.8336	10.1039	0.729702	-0.729702	0.603029
ARFGEF2	4.19138e-07	1	9.6964	9.07949	0.616908	-0.616908	0.652067
ART4	4.19303e-07	1	8.0388	6.39186	1.64694	-1.64694	0.319318
NUDCD1	4.36164e-07	1	10.3284	9.74763	0.580773	-0.580773	0.668605
MTMR9	4.3667e-07	1	8.726	7.93593	0.790068	-0.790068	0.578317
KIAA1549L	4.36913e-07	1	8.3404	7.56288	0.777519	-0.777519	0.583369
FAM208B	4.45316e-07	1	9.7212	8.79695	0.924251	-0.924251	0.526954
SLC25A13	4.45316e-07	1	9.2204	8.53695	0.683451	-0.683451	0.622674
ATP6V1C1	4.64401e-07	1	9.3724	8.41153	0.960875	-0.960875	0.513745
SH3GLB1	4.79727e-07	1	10.9404	10.2758	0.664637	-0.664637	0.630847
LINC00839	4.86429e-07	1	7.7908	6.3178	1.473	-1.473	0.360232
TAF1A	4.90208e-07	1	6.0752	5.29797	0.777234	-0.777234	0.583484
EIF2AK3	4.95679e-07	1	9.0032	8.29085	0.712353	-0.712353	0.610324
MFAP3L	5.13157e-07	1	4.6812	3.64661	1.03459	-1.03459	0.488155
SNX13	5.21945e-07	1	8.4912	7.49763	0.993573	-0.993573	0.502232
IQGAP1	5.24673e-07	1	12.106	11.3702	0.735831	-0.735831	0.600472
SYNJ1	5.24673e-07	1	8.4252	7.73153	0.693675	-0.693675	0.618277
HSPA4L	5.31174e-07	1	8.1076	6.86797	1.23963	-1.23963	0.42348
LRCH2	5.34247e-07	1	7.186	6.30237	0.883627	-0.883627	0.542003
ATR	5.40369e-07	1	8.1432	7.18034	0.962861	-0.962861	0.513038
MFN1	5.41688e-07	1	9.4244	8.66542	0.758976	-0.758976	0.590915
PLSCR4	5.42433e-07	1	10.1476	9.22797	0.919634	-0.919634	0.528643
KANSL1L	5.42433e-07	1	6.4356	5.60034	0.835261	-0.835261	0.560482
PNN	5.47896e-07	1	9.2128	8.34932	0.863478	-0.863478	0.549626
TMEM71	5.49479e-07	1	6.468	5.71831	0.749695	-0.749695	0.594729
TMEM246	5.51078e-07	1	6.8592	6.01424	0.844963	-0.844963	0.556725
PAK2	5.51757e-07	1	10.4024	9.76441	0.637993	-0.637993	0.642606
PNISR	5.57111e-07	1	8.5936	7.59373	0.999871	-0.999871	0.500045
CAND1	5.6005e-07	1	9.9472	9.07169	0.875505	-0.875505	0.545063
FNIP2	5.61814e-07	1	9.0552	8.0561	0.999098	-0.999098	0.500313
SEMA5A	5.7287e-07	1	6.758	5.19475	1.56325	-1.56325	0.338387
HMOX1	5.7287e-07	1	8.6764	9.81915	1.14275	1.14275	2.20802
PHTF2	5.7287e-07	1	9.292	8.31576	0.976237	-0.976237	0.508304
APOLD1	5.78345e-07	1	6.8112	7.48203	0.670834	0.670834	1.59199
EPT1	5.7967e-07	1	8.39	7.76153	0.628475	-0.628475	0.64686
UBXN4	5.8713e-07	1	10.4996	9.89407	0.605532	-0.605532	0.657229
FAM102B	5.88365e-07	1	7.6648	6.98949	0.675308	-0.675308	0.626198
TBK1	6.01534e-07	1	9.76	8.98186	0.778136	-0.778136	0.58312
PDGFA	6.07318e-07	1	9.7072	9.07847	0.628725	-0.628725	0.646748
CDCP1	6.18634e-07	1	7.746	6.03373	1.71227	-1.71227	0.305179
ENTPD4	6.34873e-07	1	10.0972	9.49475	0.602454	-0.602454	0.658633
ANKRD6	6.36237e-07	1	5.9444	5.00712	0.937281	-0.937281	0.522216
KHDRBS3	6.36237e-07	1	8.2348	8.84034	0.605539	0.605539	1.52155
SERINC1	6.4499e-07	1	11.1736	10.3295	0.844108	-0.844108	0.557055
UBR1	6.54471e-07	1	9.4748	8.75034	0.724461	-0.724461	0.605223
NR2C1	6.55328e-07	1	8.6888	8.00407	0.684732	-0.684732	0.622121
NEK1	6.62134e-07	1	7.7308	6.96305	0.767749	-0.767749	0.587333
COL4A3BP	6.69051e-07	1	8.7632	8.17339	0.58981	-0.58981	0.66443
TBC1D8B	6.76424e-07	1	7.332	6.34576	0.986237	-0.986237	0.504793
MORC3	6.78526e-07	1	8.5356	7.74559	0.790007	-0.790007	0.578341
CAB39	6.88875e-07	1	10.654	10.0105	0.643492	-0.643492	0.640162
SPECC1	7.00243e-07	1	7.2728	6.19424	1.07856	-1.07856	0.4735
SPHK1	7.00243e-07	1	8.7624	9.58153	0.819125	0.819125	1.76434
PANK3	7.14411e-07	1	10.1052	9.38627	0.718929	-0.718929	0.607548
WAPL	7.26082e-07	1	8.9548	8.36119	0.593614	-0.593614	0.662681
DCAF6	7.50045e-07	1	9.852	9.25746	0.594542	-0.594542	0.662254
MAL2	7.51592e-07	1	6.0804	4.94949	1.13091	-1.13091	0.456628
BDP1	7.60487e-07	1	9.2172	8.32017	0.897031	-0.897031	0.536991
DNM1L	7.6151e-07	1	10.5068	9.71949	0.787308	-0.787308	0.579424
BACH1	7.64345e-07	1	8.4756	7.34932	1.12628	-1.12628	0.458096
SPOPL	7.76084e-07	1	8.9184	8.19763	0.720773	-0.720773	0.606772
CADM1	7.78268e-07	1	6.326	5.05508	1.27092	-1.27092	0.414397
GOLGA5	7.80895e-07	1	9.9924	9.04915	0.943247	-0.943247	0.520061
SLC2A13	7.80895e-07	1	6.8196	6.10305	0.716549	-0.716549	0.608551
LAMA2	7.99431e-07	1	6.6432	5.53237	1.11083	-1.11083	0.463028
CCSER2	7.99431e-07	1	9.9212	8.86288	1.05832	-1.05832	0.480191
UFL1	8.00615e-07	1	9.1752	8.16712	1.00808	-1.00808	0.497207
STK26	8.00615e-07	1	8.4576	7.5322	0.925397	-0.925397	0.526536
CLIP1	8.01004e-07	1	9.758	9.02847	0.729525	-0.729525	0.603102
NPAT	8.14656e-07	1	8.8772	7.90814	0.969064	-0.969064	0.510837
TMEM163	8.48255e-07	1	6.9772	5.56525	1.41195	-1.41195	0.375804
USPL1	8.63211e-07	1	8.9756	8.06559	0.910007	-0.910007	0.532183
CSPP1	8.63857e-07	1	7.5836	6.76712	0.816481	-0.816481	0.567825
ABCA6	8.65506e-07	1	6.5204	5.5439	0.976502	-0.976502	0.508211
BMPR2	8.80238e-07	1	11.6516	10.8966	0.75499	-0.75499	0.592551
TBC1D23	8.98772e-07	1	9.4056	8.52458	0.881024	-0.881024	0.542982
PDK4	9.0141e-07	1	6.686	5.64695	1.03905	-1.03905	0.486648
TAOK1	9.06009e-07	1	10.0944	9.34983	0.744569	-0.744569	0.596846
CHUK	9.07451e-07	1	9.2204	8.50017	0.720231	-0.720231	0.607
UGGT2	9.16934e-07	1	8.472	7.82407	0.647932	-0.647932	0.638194
OSBPL8	9.18479e-07	1	10.3432	9.63847	0.704725	-0.704725	0.613559
GJA4	9.21547e-07	1	7.9844	7.10763	0.876773	-0.876773	0.544584
CEP126	9.30581e-07	1	6.9464	6.32983	0.616569	-0.616569	0.65222
DMXL1	9.33174e-07	1	8.424	7.45881	0.965186	-0.965186	0.512212
NIPBL	9.35606e-07	1	9.2012	8.3622	0.838997	-0.838997	0.559032
CHD1	9.36223e-07	1	8.9308	8.2422	0.688597	-0.688597	0.620457
FBXW2	9.76907e-07	1	9.8536	9.10949	0.744108	-0.744108	0.597037
MTERF1	9.88498e-07	1	6.7792	6.06949	0.709708	-0.709708	0.611444
AEBP1	1.00822e-06	1	7.2196	7.89898	0.679383	0.679383	1.60145
QSER1	1.03302e-06	1	10.4376	9.77949	0.658108	-0.658108	0.633709
TTC3	1.04003e-06	1	10.286	9.69186	0.594136	-0.594136	0.662441
PGGT1B	1.04041e-06	1	8.77	8.00339	0.76661	-0.76661	0.587797
ZNF451	1.04779e-06	1	8.656	7.88898	0.767017	-0.767017	0.587631
PTPRG	1.06808e-06	1	8.2672	7.36797	0.899234	-0.899234	0.536171
EFNB2	1.06808e-06	1	11.2916	10.4422	0.849397	-0.849397	0.555017
ACKR1	1.08066e-06	1	6.2204	5.1739	1.0465	-1.0465	0.484141
SLK	1.10148e-06	1	10.0964	9.18814	0.908264	-0.908264	0.532826
PGM2L1	1.10353e-06	1	9.656	8.55153	1.10447	-1.10447	0.465072
ZNF468	1.11339e-06	1	7.6672	6.92169	0.745505	-0.745505	0.596459
SLC25A4	1.12132e-06	1	8.8916	8.28898	0.602617	-0.602617	0.658558
DNAJB4	1.12191e-06	1	10.1948	9.31102	0.883783	-0.883783	0.541944
ZMYM2	1.13953e-06	1	9.3396	8.46322	0.87638	-0.87638	0.544733
ARL6IP5	1.16012e-06	1	12.1528	11.5542	0.598563	-0.598563	0.660412
NSRP1	1.18146e-06	1	9.1532	8.39203	0.761166	-0.761166	0.590019
MYRIP	1.1883e-06	1	6.4556	8.11678	1.66118	1.66118	3.16275
THAP9	1.19648e-06	1	5.8432	5.10864	0.734556	-0.734556	0.601003
NBN	1.20177e-06	1	9.256	8.31661	0.93939	-0.93939	0.521453
TET2	1.21768e-06	1	8.4616	7.53068	0.930922	-0.930922	0.524523
PEX3	1.23054e-06	1	7.892	7.16322	0.72878	-0.72878	0.603414
FKTN	1.2363e-06	1	7.6644	6.64797	1.01643	-1.01643	0.494337
HNRNPA3	1.25861e-06	1	10.7188	10.0632	0.65558	-0.65558	0.63482
AMD1	1.26569e-06	1	9.698	9.06542	0.632576	-0.632576	0.645024
MARCHF6	1.27072e-06	1	10.218	9.63254	0.585458	-0.585458	0.666438
TOM1L1	1.27405e-06	1	7.4036	5.12949	2.27411	-2.27411	0.20674
HNRNPA2B1	1.27405e-06	1	9.7184	8.51424	1.20416	-1.20416	0.434021
PCGF5	1.28021e-06	1	8.5584	7.66407	0.894332	-0.894332	0.537996
ASAH1	1.28556e-06	1	8.9708	7.32983	1.64097	-1.64097	0.320641
TRIM23	1.28556e-06	1	6.5804	5.96525	0.615146	-0.615146	0.652864
STRN3	1.28817e-06	1	9.4388	8.50424	0.934563	-0.934563	0.523201
FAM13B	1.28875e-06	1	8.5632	7.86627	0.696929	-0.696929	0.616884
RWDD4	1.29634e-06	1	9.6936	8.90102	0.792583	-0.792583	0.57731
CNIH1	1.29634e-06	1	10.2932	9.5822	0.710997	-0.710997	0.610898
ZC3H15	1.31671e-06	1	10.7336	10.0432	0.69038	-0.69038	0.619691
EEA1	1.31787e-06	1	10.2976	9.55763	0.739973	-0.739973	0.598751
CHMP4C	1.321e-06	1	4.8784	3.85424	1.02416	-1.02416	0.491696
ITPR2	1.33321e-06	1	8.016	6.60339	1.41261	-1.41261	0.375631
TWF1	1.34091e-06	1	10.7284	9.90542	0.822976	-0.822976	0.565275
KIAA1033	1.39177e-06	1	10.1856	9.33237	0.853227	-0.853227	0.553545
FBXL5	1.39771e-06	1	10.4968	9.63542	0.861376	-0.861376	0.550427
PYROXD1	1.41361e-06	1	8.9752	8.06525	0.909946	-0.909946	0.532205
SUCLA2	1.41361e-06	1	9.9028	9.29051	0.612292	-0.612292	0.654157
SULF1	1.42389e-06	1	9.6932	7.89661	1.79659	-1.79659	0.287854
RNF141	1.42677e-06	1	9.514	8.87559	0.638407	-0.638407	0.642422
GPBP1	1.42998e-06	1	8.9228	8.00949	0.913308	-0.913308	0.530966
RAB22A	1.4605e-06	1	9.1312	8.3961	0.735098	-0.735098	0.600777
SCLT1	1.47013e-06	1	7.576	6.72153	0.854475	-0.854475	0.553067
CEP135	1.47176e-06	1	7.9136	7.17102	0.742583	-0.742583	0.597668
TBCK	1.479e-06	1	9.2732	8.55966	0.713539	-0.713539	0.609822
POSTN	1.49527e-06	1	7.6136	5.35271	2.26089	-2.26089	0.208643
TBCEL	1.49527e-06	1	8.9752	8.04305	0.932149	-0.932149	0.524077
CD274	1.49527e-06	1	9.2904	8.69593	0.594468	-0.594468	0.662289
BICC1	1.50856e-06	1	6.0144	4.58983	1.42457	-1.42457	0.372531
GNL2	1.5161e-06	1	9.7156	9.02136	0.694244	-0.694244	0.618033
TMOD2	1.52505e-06	1	6.2256	4.90339	1.32221	-1.32221	0.399922
PLOD2	1.53663e-06	1	12.1384	11.4583	0.680095	-0.680095	0.624124
USP16	1.53939e-06	1	9.9304	9.01983	0.910569	-0.910569	0.531975
ARHGAP28	1.55712e-06	1	7.958	7.11136	0.846644	-0.846644	0.556077
SRBD1	1.55991e-06	1	8.0192	7.3161	0.703098	-0.703098	0.614252
SMAD7	1.5804e-06	1	7.3676	6.63593	0.731668	-0.731668	0.602207
GALNT1	1.62097e-06	1	12.3548	11.5675	0.787342	-0.787342	0.57941
GZMA	1.63052e-06	1	4.8852	4.10814	0.777064	-0.777064	0.583553
IL13RA2	1.64882e-06	1	4.704	3.90831	0.795695	-0.795695	0.576066
TRMT13	1.67302e-06	1	8.0652	7.4322	0.632997	-0.632997	0.644836
FAM126B	1.67709e-06	1	8.036	7.14966	0.886339	-0.886339	0.540985
SEL1L	1.67709e-06	1	10.202	9.48966	0.712339	-0.712339	0.61033
METTL8	1.68007e-06	1	7.5296	6.93407	0.595532	-0.595532	0.6618
PRMT9	1.69926e-06	1	7.902	7.31627	0.585729	-0.585729	0.666313
DOCK9	1.74322e-06	1	10.5388	9.82983	0.708969	-0.708969	0.611757
PLA2G7	1.74682e-06	1	4.0208	3.30695	0.713851	-0.713851	0.609691
RIOK2	1.77917e-06	1	9.1572	8.56441	0.592793	-0.592793	0.663058
CKAP2	1.80654e-06	1	9.9072	8.87898	1.02822	-1.02822	0.490316
SHOC2	1.85033e-06	1	10.1648	9.51271	0.652088	-0.652088	0.636359
POLR3G	1.88728e-06	1	8.5504	6.96678	1.58362	-1.58362	0.333644
SLC25A46	1.88728e-06	1	9.5616	8.22373	1.33787	-1.33787	0.395604
PIGA	1.89116e-06	1	7.2284	6.31119	0.917214	-0.917214	0.529531
DPY19L2	1.90831e-06	1	4.6992	3.6978	1.0014	-1.0014	0.499514
CAPN7	2.01786e-06	1	9.0764	8.26034	0.816061	-0.816061	0.567991
ARFGEF1	2.01942e-06	1	9.432	8.77542	0.656576	-0.656576	0.634382
LHX6	2.03098e-06	1	6.2808	6.90169	0.620895	0.620895	1.53783
PDE3A	2.04503e-06	1	9.9008	8.36475	1.53605	-1.53605	0.344827
SCFD1	2.06685e-06	1	9.5752	8.89508	0.680115	-0.680115	0.624115
CASP8AP2	2.06853e-06	1	8.1964	7.39864	0.797756	-0.797756	0.575243
FBXO3	2.08109e-06	1	9.1764	8.34441	0.831993	-0.831993	0.561753
KRR1	2.08109e-06	1	9.2196	8.43678	0.78282	-0.78282	0.581229
IKBIP	2.08597e-06	1	9.094	7.92356	1.17044	-1.17044	0.444286
LGALS8	2.11148e-06	1	9.2596	8.46746	0.792142	-0.792142	0.577486
UNC5B	2.13318e-06	1	8.1072	6.42644	1.68076	-1.68076	0.311918
STT3B	2.13529e-06	1	11.474	10.6751	0.798915	-0.798915	0.574781
TTC14	2.17476e-06	1	8.4872	7.69695	0.790251	-0.790251	0.578244
ZNF84	2.17581e-06	1	7.8868	7.23864	0.648156	-0.648156	0.638095
MAK16	2.1774e-06	1	9.0816	8.4839	0.597702	-0.597702	0.660806
KANK3	2.18265e-06	1	6.474	7.24424	0.770237	0.770237	1.70555
EXOC1	2.18265e-06	1	10.2872	9.65458	0.632624	-0.632624	0.645002
MIER1	2.24727e-06	1	9.172	8.57763	0.594373	-0.594373	0.662332
SORT1	2.26234e-06	1	9.7036	7.98305	1.72055	-1.72055	0.303433
FAM175B	2.27376e-06	1	9.438	8.85797	0.580034	-0.580034	0.668948
NRXN3	2.28449e-06	1	7.3632	6.48949	0.873708	-0.873708	0.545742
WDFY1	2.2989e-06	1	10.9448	10.2069	0.737851	-0.737851	0.599632
PDZD8	2.30536e-06	1	8.6916	7.71203	0.979566	-0.979566	0.507132
ZNF12	2.30536e-06	1	8.0768	7.24797	0.828834	-0.828834	0.562984
NAMPT	2.33323e-06	1	10.1784	9.10814	1.07026	-1.07026	0.476232
EFCAB7	2.35013e-06	1	6.6336	5.92288	0.710719	-0.710719	0.611016
GPR143	2.35124e-06	1	6.5968	7.50237	0.905573	0.905573	1.87329
ANGPT2	2.37191e-06	1	9.7972	8.61186	1.18534	-1.18534	0.439722
CENPC	2.38082e-06	1	7.5384	6.80373	0.734671	-0.734671	0.600955
NEXN	2.425e-06	1	9.002	7.19746	1.80454	-1.80454	0.286272
ZNF217	2.42993e-06	1	8.9624	8.31814	0.644264	-0.644264	0.639819
SREK1IP1	2.46591e-06	1	8.2004	7.39712	0.803281	-0.803281	0.573044
USP12	2.4711e-06	1	8.8708	8.20271	0.668088	-0.668088	0.62934
SVIP	2.50337e-06	1	8.4556	7.31237	1.14323	-1.14323	0.452746
PHF3	2.50868e-06	1	9.36	8.63441	0.725593	-0.725593	0.604748
LRIF1	2.50937e-06	1	8.5752	7.94593	0.629268	-0.629268	0.646504
PTPRJ	2.53468e-06	1	8.8176	7.82119	0.996414	-0.996414	0.501245
SACM1L	2.53721e-06	1	10.1336	9.40051	0.733092	-0.733092	0.601613
REEP3	2.54021e-06	1	10.4416	9.66203	0.779566	-0.779566	0.582542
ZBTB26	2.55106e-06	1	7.2588	6.41288	0.845919	-0.845919	0.556356
QPCT	2.55624e-06	1	8.3492	7.67458	0.674624	-0.674624	0.626496
IREB2	2.6103e-06	1	9.662	8.97525	0.686746	-0.686746	0.621254
MAFF	2.63383e-06	1	8.6216	9.32068	0.699078	0.699078	1.62347
SLC35F5	2.67198e-06	1	9.8468	8.97644	0.870359	-0.870359	0.547011
RABEP1	2.71142e-06	1	9.73	8.98424	0.745763	-0.745763	0.596353
RRAGB	2.71201e-06	1	7.0272	6.36051	0.666692	-0.666692	0.62995
UBE2J1	2.72674e-06	1	10.61	9.93915	0.670847	-0.670847	0.628138
USP34	2.73876e-06	1	10.2984	9.66763	0.630773	-0.630773	0.64583
UBA6	2.74717e-06	1	9.5748	8.90814	0.666664	-0.666664	0.629962
RAD50	2.74797e-06	1	8.7916	7.80542	0.986176	-0.986176	0.504814
LIG4	2.74909e-06	1	7.9232	6.99576	0.927437	-0.927437	0.525791
ELP2	2.75405e-06	1	7.876	6.92373	0.952271	-0.952271	0.516818
FZD6	2.75937e-06	1	10.1576	9.25746	0.900142	-0.900142	0.535834
RINT1	2.76474e-06	1	8.3936	7.81136	0.582244	-0.582244	0.667924
NPPB	2.7705e-06	1	6.1544	5.07508	1.07932	-1.07932	0.473253
ITGA10	2.78504e-06	1	7.3392	7.95339	0.61419	0.61419	1.5307
HES4	2.79472e-06	1	8.2472	7.51847	0.728725	-0.728725	0.603437
CAPG	2.79472e-06	1	7.6032	8.33017	0.726969	0.726969	1.65516
RNF217	2.82563e-06	1	8.0976	7.20085	0.896753	-0.896753	0.537094
IQCA1	2.83244e-06	1	4.2504	3.31864	0.931756	-0.931756	0.52422
THOC2	2.8838e-06	1	9.2484	8.45695	0.791451	-0.791451	0.577763
ARHGAP29	2.93333e-06	1	9.4948	7.86203	1.63277	-1.63277	0.322469
ATL1	2.99825e-06	1	6.4344	5.72237	0.712027	-0.712027	0.610462
PMS1	3.00124e-06	1	9.2012	8.49729	0.703912	-0.703912	0.613905
SMC5	3.00282e-06	1	8.7192	7.82763	0.891573	-0.891573	0.539026
TMEM108	3.00282e-06	1	4.5276	3.93559	0.592007	-0.592007	0.663419
COL4A5	3.00969e-06	1	6.9296	8.28729	1.35769	1.35769	2.56274
KCNN2	3.00969e-06	1	6.7616	5.46169	1.29991	-1.29991	0.406153
RIC1	3.01549e-06	1	8.7144	8.06441	0.649993	-0.649993	0.637283
LMBRD2	3.05433e-06	1	8.4784	7.59322	0.88518	-0.88518	0.54142
CYLD	3.07507e-06	1	7.23	6.32881	0.901186	-0.901186	0.535446
DOPEY1	3.09984e-06	1	8.0244	7.40678	0.61762	-0.61762	0.651745
ACADSB	3.11941e-06	1	7.1132	6.28576	0.827437	-0.827437	0.563529
CDK6	3.18717e-06	1	9.1312	7.88593	1.24527	-1.24527	0.42183
ZNF404	3.20709e-06	1	5.034	4.38644	0.647559	-0.647559	0.638359
RBM25	3.23741e-06	1	9.6936	8.80576	0.887837	-0.887837	0.540424
PCM1	3.25476e-06	1	10.0864	9.28339	0.80301	-0.80301	0.573152
TRAPPC6B	3.27627e-06	1	8.818	7.99847	0.819525	-0.819525	0.566628
ZNF121	3.33598e-06	1	9.3088	8.72186	0.586936	-0.586936	0.665756
CFLAR	3.40601e-06	1	9.0788	8.20356	0.875241	-0.875241	0.545163
MSI2	3.40759e-06	1	8.5604	7.79492	0.765485	-0.765485	0.588256
SMC3	3.51407e-06	1	9.7984	8.91153	0.886875	-0.886875	0.540784
GOPC	3.51979e-06	1	8.866	8.07	0.796	-0.796	0.575944
MEDAG	3.52953e-06	1	9.3808	8.50644	0.874359	-0.874359	0.545496
FZD5	3.55832e-06	1	6.8056	6.22593	0.579668	-0.579668	0.669118
MX2	3.56388e-06	1	5.512	4.88441	0.627593	-0.627593	0.647255
DDX3X	3.57027e-06	1	10.7016	9.89729	0.804312	-0.804312	0.572635
CYB5R2	3.59448e-06	1	6.9444	6.22	0.7244	-0.7244	0.605249
MANEA	3.64754e-06	1	9.3092	7.70864	1.60056	-1.60056	0.32975
OPA1	3.70607e-06	1	9.4308	8.56254	0.868258	-0.868258	0.547808
CD164	3.75025e-06	1	11.896	11.2186	0.677356	-0.677356	0.62531
KATNAL1	3.78717e-06	1	9.0272	8.34831	0.678895	-0.678895	0.624644
KPNA5	3.90424e-06	1	7.4752	6.76983	0.705369	-0.705369	0.613285
GLIS3	3.90754e-06	1	7.0292	5.78	1.2492	-1.2492	0.420681
ANO6	3.94979e-06	1	10.8048	10.2278	0.577003	-0.577003	0.670355
KLF9	3.96993e-06	1	7.6236	6.66678	0.95682	-0.95682	0.515191
SEMA3C	3.97144e-06	1	7.1264	4.2722	2.8542	-2.8542	0.138293
PDS5A	4.04295e-06	1	9.9396	9.07034	0.869261	-0.869261	0.547427
AHCYL2	4.12896e-06	1	8.1588	7.29322	0.86558	-0.86558	0.548826
PIKFYVE	4.13341e-06	1	9.0652	8.34678	0.71842	-0.71842	0.607763
DZIP3	4.20554e-06	1	7.0284	6.37237	0.656027	-0.656027	0.634624
ZBTB20	4.24735e-06	1	7.7968	6.98559	0.811207	-0.811207	0.569905
SEC62	4.25659e-06	1	10.408	9.70559	0.702407	-0.702407	0.614546
ATRX	4.29711e-06	1	9.2544	8.34661	0.90779	-0.90779	0.533001
GBP1	4.37202e-06	1	9.712	8.49763	1.21437	-1.21437	0.43096
C2orf49	4.37532e-06	1	8.1948	7.46136	0.733444	-0.733444	0.601466
ARHGAP26	4.4075e-06	1	6.7292	5.29153	1.43767	-1.43767	0.369162
SCAPER	4.49954e-06	1	6.7156	5.8739	0.841702	-0.841702	0.557985
BTAF1	4.61691e-06	1	8.386	7.60153	0.784475	-0.784475	0.580563
SNX4	4.64394e-06	1	9.132	8.51814	0.613864	-0.613864	0.653444
ADAM23	4.67237e-06	1	8.1796	6.56034	1.61926	-1.61926	0.325502
ACSL4	4.70163e-06	1	9.1936	8.09169	1.10191	-1.10191	0.465901
ZFPM2	4.72476e-06	1	9.0844	8.29525	0.789146	-0.789146	0.578687
FAAP20	4.72476e-06	1	7.7032	8.43136	0.728156	0.728156	1.65652
TOR1AIP1	4.72954e-06	1	10.6448	9.99576	0.649037	-0.649037	0.637706
PPIP5K2	4.75778e-06	1	9.5276	8.53644	0.991159	-0.991159	0.503073
UPF2	4.80857e-06	1	8.9964	8.36797	0.628434	-0.628434	0.646878
DNTTIP2	4.81643e-06	1	10.3484	9.69898	0.649417	-0.649417	0.637538
TGFB2	4.85144e-06	1	9.5132	6.69627	2.81693	-2.81693	0.141912
ZFYVE16	4.95717e-06	1	8.7908	8.02322	0.76758	-0.76758	0.587402
USP24	4.98249e-06	1	8.6008	7.84169	0.759105	-0.759105	0.590863
PRKCH	5.05861e-06	1	11.0748	10.2166	0.85819	-0.85819	0.551644
HMGA1	5.0614e-06	1	11.1764	11.901	0.724617	0.724617	1.65246
TNPO1	5.0614e-06	1	11.5648	10.8424	0.722427	-0.722427	0.606077
ZC3H14	5.0614e-06	1	8.4684	7.75034	0.718061	-0.718061	0.607914
LNX2	5.06231e-06	1	8.8992	8.31356	0.585641	-0.585641	0.666353
RRAGD	5.10942e-06	1	4.28	3.67322	0.60678	-0.60678	0.656661
HDX	5.11168e-06	1	6.23	5.52576	0.704237	-0.704237	0.613767
PLXNA2	5.16702e-06	1	10.0824	9.38322	0.69918	-0.69918	0.615922
ORMDL1	5.23875e-06	1	8.204	7.38407	0.819932	-0.819932	0.566469
SLC5A3	5.2564e-06	1	9.1668	8.27932	0.887478	-0.887478	0.540558
RBBP6	5.32989e-06	1	9.2924	8.51644	0.775959	-0.775959	0.584
CREBL2	5.33048e-06	1	8.2392	7.44203	0.797166	-0.797166	0.575478
CNN3	5.37288e-06	1	11.176	10.5368	0.63922	-0.63922	0.64206
EPB41L3	5.41077e-06	1	11.0112	9.67271	1.33849	-1.33849	0.395435
EIF2AK2	5.48157e-06	1	9.678	8.71254	0.965458	-0.965458	0.512116
EFR3A	5.48157e-06	1	9.752	8.90475	0.847254	-0.847254	0.555842
KIAA0895	5.53378e-06	1	5.2388	4.02881	1.20999	-1.20999	0.432273
CRYZ	5.86968e-06	1	10.02	9.28153	0.738475	-0.738475	0.599373
ZZZ3	5.89206e-06	1	9.7168	8.92407	0.792732	-0.792732	0.57725
ATP7A	5.89432e-06	1	7.8348	6.6561	1.1787	-1.1787	0.44175
CYP4X1	5.89629e-06	1	5.52	4.56034	0.959661	-0.959661	0.514178
TNFRSF10A	5.93779e-06	1	8.1036	7.50831	0.595295	-0.595295	0.661909
GBP2	6.05911e-06	1	7.206	6.47627	0.729729	-0.729729	0.603017
SYNCRIP	6.06139e-06	1	9.8008	9.08102	0.719783	-0.719783	0.607189
SMC6	6.07024e-06	1	8.1808	6.59051	1.59029	-1.59029	0.332104
RAP1GDS1	6.08289e-06	1	9.4104	8.65492	0.755485	-0.755485	0.592347
PPP1R12A	6.09104e-06	1	10.2776	9.59186	0.685736	-0.685736	0.621689
SDC2	6.14294e-06	1	7.7696	6.52153	1.24807	-1.24807	0.42101
ZNF267	6.14739e-06	1	7.95	7.31593	0.634068	-0.634068	0.644357
LOC101927263	6.15536e-06	1	5.0516	5.79203	0.740434	0.740434	1.67068
SLC25A16	6.30622e-06	1	7.3576	6.71542	0.642176	-0.642176	0.640746
ERO1B	6.31485e-06	1	6.2712	5.61763	0.653573	-0.653573	0.635704
ZNF83	6.40432e-06	1	7.8924	7.09525	0.797146	-0.797146	0.575487
RNF219	6.43184e-06	1	8.8524	8.24356	0.608841	-0.608841	0.655723
TAB3	6.43773e-06	1	9.0548	8.35339	0.70141	-0.70141	0.614971
IPO7	6.51054e-06	1	11.0752	10.428	0.647234	-0.647234	0.638503
ATE1	6.60022e-06	1	8.6748	7.9639	0.710902	-0.710902	0.610938
USP47	6.75074e-06	1	8.5588	7.90254	0.656258	-0.656258	0.634522
SCRIB	6.78405e-06	1	8.4924	9.1161	0.623702	0.623702	1.54082
ZBTB11	6.81042e-06	1	9.0864	8.45983	0.626569	-0.626569	0.647715
ARHGAP20	6.81293e-06	1	6.0444	5.4622	0.582197	-0.582197	0.667946
SOAT1	6.82544e-06	1	8.8888	8.15966	0.729139	-0.729139	0.603264
CPXM1	6.84123e-06	1	5.3076	5.88831	0.580705	0.580705	1.49558
ZNF23	6.94127e-06	1	6.5768	5.96441	0.612393	-0.612393	0.654111
NDUFS7	6.94127e-06	1	8.6344	9.23305	0.598651	0.598651	1.5143
GIPC2	7.0513e-06	1	6.7144	5.95136	0.763044	-0.763044	0.589252
SLC30A7	7.08214e-06	1	10.3744	9.10475	1.26965	-1.26965	0.414759
SENP6	7.08214e-06	1	9.6896	9.07915	0.610447	-0.610447	0.654994
IRF6	7.09326e-06	1	8.8848	7.7278	1.157	-1.157	0.448443
FRAS1	7.10638e-06	1	7.4144	6.33678	1.07762	-1.07762	0.47381
NRCAM	7.13497e-06	1	10.6768	9.64153	1.03527	-1.03527	0.487923
VEZT	7.13641e-06	1	9.3736	8.72814	0.645464	-0.645464	0.639287
CEP78	7.16621e-06	1	8.3552	7.46492	0.890285	-0.890285	0.539508
ZNF25	7.36483e-06	1	6.8372	6.10576	0.731437	-0.731437	0.602304
ZNF37A	7.44598e-06	1	7.6692	7.02559	0.643607	-0.643607	0.640111
RPL35	7.51144e-06	1	12.0932	12.8222	0.729003	0.729003	1.65749
EIF2S1	7.53592e-06	1	10.4692	9.57102	0.898183	-0.898183	0.536562
DMD	7.57201e-06	1	7.3232	6.37288	0.950319	-0.950319	0.517518
GPC4	7.59954e-06	1	4.822	4.12119	0.700814	-0.700814	0.615225
ANKRD10; ANKRD10-IT1	7.7464e-06	1	7.5936	6.69576	0.897837	-0.897837	0.536691
SERPINE2	7.76657e-06	1	10.618	9.54864	1.06936	-1.06936	0.476532
STRN	7.76657e-06	1	8.6236	7.5622	1.0614	-1.0614	0.479168
OPTN	7.7975e-06	1	8.98	8.23695	0.743051	-0.743051	0.597475
GLT8D1	7.80916e-06	1	10.012	9.38627	0.625729	-0.625729	0.648092
LNX1	7.81435e-06	1	6.708	5.67254	1.03546	-1.03546	0.487861
PGM3	7.89064e-06	1	9.556	8.77915	0.776847	-0.776847	0.583641
LAMTOR3	7.96421e-06	1	8.3676	7.23983	1.12777	-1.12777	0.457623
ARSJ	7.96421e-06	1	9.486	8.90814	0.577864	-0.577864	0.669955
MIER3	7.99473e-06	1	7.9792	7.17593	0.803268	-0.803268	0.57305
AP3M1	8.0471e-06	1	10.2596	9.57661	0.68299	-0.68299	0.622873
VPS13C	8.06763e-06	1	9.9316	9.09051	0.841092	-0.841092	0.558221
HEATR5A	8.27208e-06	1	9.2504	8.44254	0.807858	-0.807858	0.571229
KIAA1217	8.3337e-06	1	7.0104	5.91051	1.09989	-1.09989	0.466552
VAT1L	8.3337e-06	1	5.5976	6.21068	0.613078	0.613078	1.52952
RBMS3	8.357e-06	1	9.02	7.94203	1.07797	-1.07797	0.473696
LLPH	8.53004e-06	1	7.2904	6.09051	1.19989	-1.19989	0.435308
MIR99AHG	8.53205e-06	1	5.4828	4.7822	0.700597	-0.700597	0.615318
GK5	8.56096e-06	1	5.8972	4.98322	0.91398	-0.91398	0.530719
TMEM33	8.58001e-06	1	9.9652	9.26203	0.703166	-0.703166	0.614223
TBC1D12	8.6139e-06	1	7.948	7.24966	0.698339	-0.698339	0.616281
NR2F1	8.64815e-06	1	9.5532	8.95441	0.598793	-0.598793	0.660306
ENPP4	8.8225e-06	1	7.582	6.58508	0.996915	-0.996915	0.50107
ELN	8.99944e-06	1	7.0532	6.11237	0.940827	-0.940827	0.520934
JADE1	9.10091e-06	1	7.9008	7.04424	0.856563	-0.856563	0.552267
SAR1A	9.12053e-06	1	11.2068	10.5251	0.681715	-0.681715	0.623424
CDH10	9.12356e-06	1	4.7972	3.96102	0.836183	-0.836183	0.560124
IQGAP2	9.12356e-06	1	6.3524	5.70864	0.643756	-0.643756	0.640044
BLOC1S6	9.29764e-06	1	9.7232	8.93102	0.792183	-0.792183	0.57747
CEP290	9.35985e-06	1	7.5604	6.96492	0.595485	-0.595485	0.661822
BEND4	9.41757e-06	1	5.0288	3.58881	1.43999	-1.43999	0.368571
ZFAND1	9.41757e-06	1	8.8264	8.23814	0.588264	-0.588264	0.665143
LAMA3	9.44292e-06	1	6.4144	5.74034	0.674061	-0.674061	0.62674
SLC35A5	9.45118e-06	1	9.4624	8.73085	0.731553	-0.731553	0.602255
VAMP4	9.5323e-06	1	8.6652	7.98949	0.675708	-0.675708	0.626025
C3orf38	9.5988e-06	1	8.5688	7.90593	0.662868	-0.662868	0.631622
VGLL3	9.83052e-06	1	8.146	6.52271	1.62329	-1.62329	0.324595
SCYL2	9.83485e-06	1	10.1484	9.3039	0.844502	-0.844502	0.556903
PRKAA2	9.88375e-06	1	5.9148	4.98492	0.929885	-0.929885	0.5249
LYSMD3	9.88479e-06	1	9.8736	8.85407	1.01953	-1.01953	0.493276
ZNF260	9.88536e-06	1	8.4848	7.52288	0.961919	-0.961919	0.513374
ZDHHC17	9.96244e-06	1	8.8872	8.14644	0.740759	-0.740759	0.598424
NIPAL2	9.9701e-06	1	7.872	6.77525	1.09675	-1.09675	0.46757
IFT80	1.00716e-05	1	8.8064	8.06864	0.737756	-0.737756	0.599671
SRPK1	1.00716e-05	1	10.5336	9.94492	0.588685	-0.588685	0.664949
ZFP90	1.01092e-05	1	8.1372	7.5561	0.581098	-0.581098	0.668455
ATAD2	1.02939e-05	1	8.2816	7.29847	0.983125	-0.983125	0.505883
CRYBG3	1.02939e-05	1	8.5512	7.74695	0.804251	-0.804251	0.572659
FEM1B	1.03131e-05	1	9.102	8.30339	0.79861	-0.79861	0.574903
PCDHB10	1.04853e-05	1	4.6884	3.99034	0.698061	-0.698061	0.6164
FGF2	1.05279e-05	1	8.0272	6.37169	1.65551	-1.65551	0.317427
ERCC4	1.06485e-05	1	7.5416	6.90322	0.63838	-0.63838	0.642434
INTU	1.06874e-05	1	5.5168	4.92898	0.587817	-0.587817	0.665349
RSAD2	1.07798e-05	1	4.6724	3.61627	1.05613	-1.05613	0.480921
SLC27A6	1.08099e-05	1	4.3392	3.63424	0.704963	-0.704963	0.613458
CLSTN3	1.08272e-05	1	7.302	6.64254	0.659458	-0.659458	0.633116
ARHGAP24	1.09441e-05	1	8.7916	7.93339	0.85821	-0.85821	0.551637
DMTN	1.11113e-05	1	7.1084	7.77763	0.669227	0.669227	1.59022
GATA3	1.12437e-05	1	7.8496	7.06136	0.788244	-0.788244	0.579048
ADGRL2	1.12557e-05	1	9.414	8.68678	0.72722	-0.72722	0.604067
GAB1	1.12633e-05	1	7.6572	6.57898	1.07822	-1.07822	0.473614
SKIV2L2	1.12825e-05	1	10.0532	9.24814	0.805064	-0.805064	0.572337
MOB1B	1.13272e-05	1	9.4168	8.82898	0.587817	-0.587817	0.665349
SGTB	1.14976e-05	1	8.6232	7.93542	0.687776	-0.687776	0.62081
ZNF268	1.16252e-05	1	7.1456	6.48966	0.655939	-0.655939	0.634662
GPAM	1.17036e-05	1	7.6172	7.03051	0.586692	-0.586692	0.665868
DCAF10	1.17856e-05	1	8.234	7.57305	0.660949	-0.660949	0.632462
LRRC6	1.18422e-05	1	6.3588	5.74136	0.617444	-0.617444	0.651825
TMEM181	1.19808e-05	1	10.4024	9.65271	0.749688	-0.749688	0.594732
BPTF	1.2074e-05	1	9.3664	8.70508	0.661315	-0.661315	0.632302
ANTXR2	1.2128e-05	1	9.764	8.65576	1.10824	-1.10824	0.46386
AGGF1	1.22592e-05	1	8.5376	7.91339	0.62421	-0.62421	0.648775
PLD1	1.22943e-05	1	9.1912	8.35763	0.833573	-0.833573	0.561138
GPATCH11	1.22943e-05	1	7.7788	7.01847	0.760325	-0.760325	0.590363
TNRC6B	1.23856e-05	1	8.356	7.76407	0.591932	-0.591932	0.663454
TEX9	1.2435e-05	1	4.0452	3.46203	0.583166	-0.583166	0.667497
SIM1	1.27391e-05	1	4.4416	3.19814	1.24346	-1.24346	0.422357
DNAJB14	1.27959e-05	1	8.8436	8.06593	0.777668	-0.777668	0.583309
ZNF180	1.29339e-05	1	6.7524	6.15627	0.596129	-0.596129	0.661527
GNAQ	1.30183e-05	1	10.132	9.08407	1.04793	-1.04793	0.483661
TM2D1	1.31855e-05	1	7.1652	6.01424	1.15096	-1.15096	0.450325
NPFFR2	1.38365e-05	1	5.3688	4.24542	1.12338	-1.12338	0.459018
TRAPPC11	1.40354e-05	1	8.1116	7.30203	0.809566	-0.809566	0.570553
GABPA	1.41656e-05	1	7.8172	7.15881	0.658386	-0.658386	0.633587
ARID4A	1.42364e-05	1	6.9132	6.03797	0.875234	-0.875234	0.545165
SLC4A4	1.45209e-05	1	4.6344	3.60559	1.02881	-1.02881	0.490115
MYO6	1.45245e-05	1	9.9296	9.32203	0.607566	-0.607566	0.656303
LRRC16A	1.45252e-05	1	7.084	6.33966	0.744339	-0.744339	0.596941
ARL13B	1.49203e-05	1	7.924	7.24424	0.679763	-0.679763	0.624268
ABI2	1.50011e-05	1	9.524	8.92458	0.599424	-0.599424	0.660018
MT1X	1.50152e-05	1	10.7188	11.9932	1.27442	1.27442	2.41902
SLFN11	1.50336e-05	1	9.2352	8.65254	0.582658	-0.582658	0.667733
HOOK3	1.51247e-05	1	9.2556	8.28797	0.967634	-0.967634	0.511344
RAPGEF6	1.53835e-05	1	8.7576	8.08966	0.667939	-0.667939	0.629405
ATP5G2	1.53996e-05	1	10.7076	11.5734	0.86579	0.86579	1.82234
TRAK2	1.54119e-05	1	9.7208	9.06678	0.65402	-0.65402	0.635507
AHCTF1	1.55334e-05	1	8.2948	7.23627	1.05853	-1.05853	0.480121
TOR1AIP2	1.57021e-05	1	9.9412	9.08966	0.851539	-0.851539	0.554193
IMPA1	1.61251e-05	1	10.2676	9.68898	0.578617	-0.578617	0.669605
BTBD11	1.63958e-05	1	4.5676	5.90508	1.33748	1.33748	2.5271
TFPI2	1.65653e-05	1	11.1596	12.0342	0.874637	0.874637	1.83355
RPS6KA3	1.69296e-05	1	10.2728	9.5239	0.748902	-0.748902	0.595056
ECT2	1.69654e-05	1	9.5424	8.49627	1.04613	-1.04613	0.484266
TAX1BP1	1.69654e-05	1	11.0324	10.3663	0.666129	-0.666129	0.630195
CCND2	1.70592e-05	1	9.4212	8.13593	1.28527	-1.28527	0.410295
MAP2	1.70592e-05	1	8.0264	7.21797	0.808434	-0.808434	0.571001
NR5A2	1.75204e-05	1	5.9688	4.84847	1.12033	-1.12033	0.45999
SLFN12	1.76147e-05	1	8.5364	7.93475	0.601654	-0.601654	0.658998
CEP350	1.77738e-05	1	8.7828	7.93542	0.847376	-0.847376	0.555795
MKNK2	1.78113e-05	1	10.4056	11.0237	0.618129	0.618129	1.53488
FRY	1.80874e-05	1	7.4976	8.43458	0.936976	0.936976	1.91451
SGIP1	1.81708e-05	1	7.0632	6.18881	0.874386	-0.874386	0.545486
MYO9A	1.8244e-05	1	7.7992	7.06237	0.736827	-0.736827	0.600058
GOLGA4	1.82473e-05	1	9.9148	9.15288	0.761919	-0.761919	0.589712
PPP4R3B	1.82895e-05	1	8.9756	8.09966	0.875939	-0.875939	0.544899
MET	1.84287e-05	1	10.2528	9.66203	0.590766	-0.590766	0.66399
ESM1	1.85522e-05	1	10.5252	9.31576	1.20944	-1.20944	0.432437
RGS7	1.87235e-05	1	5.5488	4.14424	1.40456	-1.40456	0.377733
ZFC3H1	1.87681e-05	1	9.0712	8.34763	0.723573	-0.723573	0.605596
KIAA1841	1.92554e-05	1	7.8812	7.29661	0.58459	-0.58459	0.666839
CEP192	1.94086e-05	1	7.8736	7.15542	0.718176	-0.718176	0.607865
SESTD1	1.94646e-05	1	7.9356	6.74847	1.18713	-1.18713	0.439177
FAM111A	1.95434e-05	1	9.1808	8.53763	0.643173	-0.643173	0.640303
KAT2B	1.95957e-05	1	7.7676	6.78119	0.986414	-0.986414	0.504731
B3GNT5	1.96053e-05	1	10.3828	9.53644	0.846359	-0.846359	0.556187
ITM2A	1.96551e-05	1	6.1888	5.39797	0.790834	-0.790834	0.57801
FNBP4	1.96888e-05	1	9.1416	8.56508	0.576515	-0.576515	0.670582
STXBP3	2.02212e-05	1	9.6904	9.07559	0.614807	-0.614807	0.653017
ZNF92	2.02463e-05	1	7.8108	7.1878	0.623003	-0.623003	0.649318
OTOGL	2.05195e-05	1	5.1776	4.38966	0.787939	-0.787939	0.579171
FIGN	2.05347e-05	1	6.4568	5.02814	1.42866	-1.42866	0.371475
HMCN1	2.05657e-05	1	7.8452	6.65186	1.19334	-1.19334	0.437291
LAMP2	2.08721e-05	1	9.7348	8.19475	1.54005	-1.54005	0.343873
CHD9	2.10328e-05	1	8.8504	8.02712	0.823281	-0.823281	0.565155
SLC30A4	2.10328e-05	1	8.1712	7.48881	0.682386	-0.682386	0.623134
GALNT14	2.11753e-05	1	5.594	4.8522	0.741797	-0.741797	0.597994
SHTN1	2.118e-05	1	9.1588	8.29017	0.868631	-0.868631	0.547666
EHHADH	2.15192e-05	1	5.7368	4.73746	0.999342	-0.999342	0.500228
AGL	2.17307e-05	1	8.9164	8.15559	0.760807	-0.760807	0.590166
MME	2.18372e-05	1	6.0104	7.75847	1.74807	1.74807	3.3591
LRRN1	2.21729e-05	1	3.5404	2.91864	0.621756	-0.621756	0.649879
TROVE2	2.21792e-05	1	9.6556	8.91983	0.735769	-0.735769	0.600498
FAT3	2.2522e-05	1	5.358	4.60475	0.753254	-0.753254	0.593264
CDC42BPA	2.25429e-05	1	9.8852	9.27237	0.612827	-0.612827	0.653914
RASGRP1	2.25922e-05	1	4.29	3.39169	0.898305	-0.898305	0.536517
FNDC3B	2.26985e-05	1	10.9164	9.94542	0.970976	-0.970976	0.510161
LSM7	2.28262e-05	1	9.8188	10.5192	0.700353	0.700353	1.6249
RPS6KB1	2.28262e-05	1	8.706	8.08	0.626	-0.626	0.64797
SLTM	2.28483e-05	1	9.3592	8.77814	0.581064	-0.581064	0.66847
REST	2.29219e-05	1	9.0736	8.28102	0.792583	-0.792583	0.57731
NRN1	2.33076e-05	1	9.3188	7.94932	1.36948	-1.36948	0.387031
MAP4K4	2.35512e-05	1	9.7984	8.95186	0.846536	-0.846536	0.556119
NRIP1	2.36047e-05	1	8.6192	7.74153	0.877675	-0.877675	0.544244
CD47	2.37799e-05	1	9.3576	8.22525	1.13235	-1.13235	0.456173
CLN5	2.37831e-05	1	8.52	7.80136	0.718644	-0.718644	0.607668
GSK3B	2.38876e-05	1	10.082	9.40203	0.679966	-0.679966	0.62418
ADGRL4	2.42878e-05	1	12.3608	11.7347	0.626054	-0.626054	0.647946
API5	2.47537e-05	1	10.5564	9.80305	0.753349	-0.753349	0.593225
SPG20	2.49839e-05	1	8.6056	7.21034	1.39526	-1.39526	0.380176
IFITM1; IFITM2	2.60937e-05	1	8.7948	7.77186	1.02294	-1.02294	0.492114
BAZ1A	2.60937e-05	1	9.9208	9.10102	0.819783	-0.819783	0.566527
TLR4	2.61788e-05	1	9.5172	8.22339	1.29381	-1.29381	0.407872
KBTBD7	2.62492e-05	1	6.666	6.02119	0.644814	-0.644814	0.639575
JAZF1	2.64238e-05	1	8.6936	8.02627	0.667329	-0.667329	0.629671
SH3BGRL	2.64238e-05	1	11.8388	11.2603	0.578461	-0.578461	0.669678
ZBTB41	2.66486e-05	1	7.7872	6.79847	0.988725	-0.988725	0.503923
SCRN3	2.66737e-05	1	8.5828	7.83966	0.743139	-0.743139	0.597438
RBM18	2.67952e-05	1	8.9296	8.32017	0.609431	-0.609431	0.655455
ABCA1	2.68079e-05	1	7.2776	6.20949	1.06811	-1.06811	0.476944
BRWD1	2.69183e-05	1	7.0904	6.23102	0.859383	-0.859383	0.551188
TMTC3	2.76164e-05	1	9.7852	8.37169	1.41351	-1.41351	0.375399
EDEM3	2.76721e-05	1	9.5488	8.68525	0.863546	-0.863546	0.5496
JMY	2.76747e-05	1	8.5404	7.63254	0.907858	-0.907858	0.532976
WRN	2.77506e-05	1	8.3024	7.70712	0.595281	-0.595281	0.661915
TNRC6A	2.77782e-05	1	9.4464	8.83712	0.609281	-0.609281	0.655523
PPWD1	2.79518e-05	1	8.9596	8.27712	0.682481	-0.682481	0.623093
HINT3	2.79939e-05	1	6.2108	5.12119	1.08961	-1.08961	0.469887
CWC22	2.80148e-05	1	8.3468	7.69136	0.655444	-0.655444	0.63488
ZNF292	2.80925e-05	1	8.4116	7.63271	0.778888	-0.778888	0.582816
RNF41	2.8142e-05	1	8.4892	7.74559	0.743607	-0.743607	0.597244
PCDHB14	2.85392e-05	1	5.4448	4.17153	1.27327	-1.27327	0.41372
DDHD2	2.86765e-05	1	9.3796	8.79949	0.580108	-0.580108	0.668913
SAR1B	2.94224e-05	1	9.7624	8.83169	0.930705	-0.930705	0.524602
TAF2	2.94224e-05	1	9.7076	9.11678	0.59082	-0.59082	0.663965
SPTLC2	2.95989e-05	1	9.3676	8.73254	0.635058	-0.635058	0.643915
CSGALNACT2	2.98167e-05	1	9.2696	8.42508	0.844515	-0.844515	0.556898
TMEM167A	3.00884e-05	1	10.6248	9.90814	0.716664	-0.716664	0.608503
RAPGEF5	3.02488e-05	1	9.4872	8.70746	0.779742	-0.779742	0.582471
RAB23	3.03881e-05	1	8.6728	7.39119	1.28161	-1.28161	0.411335
DSC3	3.03983e-05	1	4.5012	3.57661	0.92459	-0.92459	0.52683
USP18	3.10458e-05	1	8.5488	7.81949	0.729308	-0.729308	0.603193
L1CAM	3.16597e-05	1	5.3812	4.49475	0.886454	-0.886454	0.540942
DNAH14	3.18063e-05	1	5.0044	5.81678	0.81238	0.81238	1.75611
WDFY3	3.20667e-05	1	9.344	8.62576	0.718237	-0.718237	0.60784
ITGA4	3.27455e-05	1	7.112	5.78559	1.32641	-1.32641	0.39876
NUDT12	3.30218e-05	1	5.8832	5.26424	0.618963	-0.618963	0.651139
CCNT2	3.31902e-05	1	8.5412	7.72153	0.819675	-0.819675	0.56657
ETFDH	3.32631e-05	1	7.7728	6.83237	0.940427	-0.940427	0.521079
CSNK1A1	3.36442e-05	1	9.572	8.87695	0.695051	-0.695051	0.617688
RAVER2	3.39165e-05	1	6.694	5.80881	0.885186	-0.885186	0.541418
LEO1	3.4279e-05	1	8.2504	7.67034	0.580061	-0.580061	0.668935
PLCE1	3.56257e-05	1	4.2404	3.49983	0.740569	-0.740569	0.598503
COL25A1	3.62101e-05	1	5.006	3.56	1.446	-1.446	0.367038
MAFB	3.66146e-05	1	6.802	7.49271	0.690712	0.690712	1.61408
C11orf63	3.66499e-05	1	5.806	5.13051	0.675492	-0.675492	0.626119
PAWR	3.71557e-05	1	10.0804	9.31424	0.766163	-0.766163	0.587979
MANSC1	3.71557e-05	1	9.9648	9.25	0.7148	-0.7148	0.60929
LGMN	3.83834e-05	1	10.2992	9.41441	0.884793	-0.884793	0.541565
RAB3GAP2	3.84487e-05	1	8.7352	7.9822	0.752997	-0.752997	0.59337
DDX58	3.85315e-05	1	8.6224	7.40153	1.22087	-1.22087	0.429023
OTUD6B	3.85739e-05	1	8.8672	7.89983	0.967369	-0.967369	0.511438
HSPH1	3.90971e-05	1	11.2156	10.6022	0.613397	-0.613397	0.653656
BROX	3.91299e-05	1	10.1808	9.44407	0.736732	-0.736732	0.600097
KMT5B	3.91299e-05	1	8.9408	8.36136	0.579444	-0.579444	0.669222
DCN	3.91469e-05	1	4.7788	5.90034	1.12154	1.12154	2.17579
VARS2	3.95186e-05	1	8.012	8.59898	0.586983	0.586983	1.5021
CRIM1	3.95245e-05	1	11.9496	11.288	0.661634	-0.661634	0.632162
CLCN4	3.96979e-05	1	7.8016	7.09678	0.70482	-0.70482	0.613519
TMOD3	4.04583e-05	1	10.5288	9.94644	0.582359	-0.582359	0.667871
FAM214A	4.05217e-05	1	9.2248	8.48593	0.738868	-0.738868	0.599209
TAGLN	4.06594e-05	1	9.7948	8.43136	1.36344	-1.36344	0.388653
ATF6	4.06594e-05	1	10.5888	9.65508	0.933715	-0.933715	0.523508
ZCCHC6	4.09636e-05	1	8.9104	8.29475	0.615654	-0.615654	0.652634
UBE2W	4.10776e-05	1	7.798	6.49475	1.30325	-1.30325	0.405211
PLEK2	4.10776e-05	1	8.6396	7.68593	0.953668	-0.953668	0.516318
NALCN	4.1109e-05	1	7.374	6.26542	1.10858	-1.10858	0.463751
PHC3	4.12547e-05	1	9.4384	8.70356	0.734841	-0.734841	0.600884
EIF5A2	4.13378e-05	1	6.288	5.09695	1.19105	-1.19105	0.437984
HEG1	4.14189e-05	1	10.7312	9.99729	0.733912	-0.733912	0.601271
NAA25	4.15009e-05	1	8.4696	7.66271	0.806888	-0.806888	0.571613
ZNF850	4.17838e-05	1	6.7628	5.56153	1.20127	-1.20127	0.434891
NHLRC3	4.17838e-05	1	6.8832	5.90881	0.974386	-0.974386	0.508956
RBM6	4.22311e-05	1	8.0928	7.18119	0.911614	-0.911614	0.53159
XKR6	4.23375e-05	1	5.4184	4.4878	0.930603	-0.930603	0.524639
FBN2	4.24315e-05	1	11.022	9.98695	1.03505	-1.03505	0.487999
SELE	4.26219e-05	1	6.0092	4.84102	1.16818	-1.16818	0.444981
ANP32A	4.26826e-05	1	9.4636	8.88475	0.578854	-0.578854	0.669495
ARHGEF26	4.27262e-05	1	6.456	5.81356	0.642441	-0.642441	0.640628
ADAMTS9	4.27752e-05	1	8.632	7.72915	0.902847	-0.902847	0.53483
FAM26E	4.29297e-05	1	8.0268	7.09237	0.934427	-0.934427	0.52325
NRG3	4.48373e-05	1	7.518	6.67864	0.839356	-0.839356	0.558893
C15orf54	4.4845e-05	1	9.1008	8.18864	0.912156	-0.912156	0.53139
HNRNPU	4.53158e-05	1	6.2464	5.60949	0.636908	-0.636908	0.64309
ANKIB1	4.5568e-05	1	9.7296	8.82864	0.900956	-0.900956	0.535532
CDKN2A	4.58793e-05	1	8.3588	7.25695	1.10185	-1.10185	0.465918
RC3H1	4.59496e-05	1	9.3552	8.73627	0.618929	-0.618929	0.651154
PRKCI	4.63555e-05	1	9.0228	8.22881	0.793986	-0.793986	0.576748
VPS13B	4.70514e-05	1	8.3152	7.70475	0.610454	-0.610454	0.65499
MICU3	4.75754e-05	1	6.784	5.94203	0.841966	-0.841966	0.557883
ZNF684	4.81112e-05	1	5.1564	4.57627	0.580129	-0.580129	0.668904
PALMD	4.84632e-05	1	8.054	5.9261	2.1279	-2.1279	0.228791
ARFGEF3	4.85341e-05	1	7.434	6.7361	0.697898	-0.697898	0.61647
COMMD2	4.88503e-05	1	9.7056	8.99729	0.708312	-0.708312	0.612036
POLK	4.89026e-05	1	8.4016	7.58644	0.815159	-0.815159	0.568346
ZNF654	4.89354e-05	1	7.6124	6.83119	0.781214	-0.781214	0.581877
RBM27	4.91462e-05	1	9.4528	8.85	0.6028	-0.6028	0.658475
PAPD4	4.9487e-05	1	9.2104	8.29102	0.919383	-0.919383	0.528735
SLC7A6	5.07964e-05	1	9.5824	8.93729	0.645112	-0.645112	0.639443
ZMAT1	5.09854e-05	1	5.484	4.90339	0.58061	-0.58061	0.668681
HLTF	5.1047e-05	1	8.9396	8.31746	0.622142	-0.622142	0.649705
CADM3	5.1101e-05	1	6.3084	4.60915	1.69925	-1.69925	0.307947
TEX15	5.1287e-05	1	5.2548	4.33492	0.919885	-0.919885	0.528551
LYST	5.15521e-05	1	7.5272	6.58678	0.94042	-0.94042	0.521081
HELZ	5.15861e-05	1	8.9232	7.92339	0.99981	-0.99981	0.500066
PMEPA1	5.15861e-05	1	9.6008	8.99339	0.60741	-0.60741	0.656374
ERGIC2	5.21443e-05	1	10.0472	9.28203	0.765166	-0.765166	0.588386
COL4A1	5.24134e-05	1	12.3912	11.6169	0.774251	-0.774251	0.584692
C14orf37	5.24875e-05	1	4.6916	3.86949	0.822108	-0.822108	0.565615
MINPP1	5.35188e-05	1	9.7428	8.95983	0.782969	-0.782969	0.581169
RAB11FIP1	5.40134e-05	1	6.6816	5.86983	0.811769	-0.811769	0.569683
CPPED1	5.46871e-05	1	9.7424	8.35051	1.39189	-1.39189	0.381065
DST	5.46871e-05	1	10.2732	9.50186	0.771336	-0.771336	0.585875
TOPBP1	5.53618e-05	1	9.4972	8.60441	0.892793	-0.892793	0.53857
HSDL2	5.55534e-05	1	7.7776	6.78898	0.988617	-0.988617	0.503961
USP48	5.55534e-05	1	8.0716	7.3178	0.753803	-0.753803	0.593038
TRIP12	5.61209e-05	1	10.012	9.22322	0.78878	-0.78878	0.578834
DNALI1	5.65487e-05	1	6.35	5.58441	0.765593	-0.765593	0.588211
FCHSD2	5.68532e-05	1	9.5936	8.91661	0.67699	-0.67699	0.625469
PHLDB2	5.7142e-05	1	10.9224	10.2671	0.655281	-0.655281	0.634952
RASAL2	5.71731e-05	1	8.1736	7.39068	0.782922	-0.782922	0.581188
KDSR	5.74823e-05	1	8.5184	7.73627	0.782129	-0.782129	0.581508
IFI44	5.77412e-05	1	8.62	7.72119	0.898814	-0.898814	0.536328
ERBB2IP	5.78194e-05	1	9.392	8.27542	1.11658	-1.11658	0.461187
SERPINB9	5.80993e-05	1	8.5204	7.26237	1.25803	-1.25803	0.418115
SIKE1	5.86901e-05	1	8.4384	7.70525	0.733146	-0.733146	0.601591
VTA1	5.95771e-05	1	9.948	9.10271	0.845288	-0.845288	0.5566
SMAD2	6.03864e-05	1	9.1024	8.39	0.7124	-0.7124	0.610304
DNAJC13	6.0791e-05	1	9.934	9.07	0.864	-0.864	0.549427
TXK	6.11119e-05	1	4.554	3.91492	0.639085	-0.639085	0.64212
CERS6	6.11119e-05	1	9.1764	8.59017	0.586231	-0.586231	0.666081
KIF1B	6.11631e-05	1	8.3948	7.69051	0.704292	-0.704292	0.613744
ESF1	6.15612e-05	1	8.5772	7.84847	0.728725	-0.728725	0.603437
IFNAR1	6.18883e-05	1	8.7372	7.72983	1.00737	-1.00737	0.497452
SCAND1	6.20568e-05	1	8.7228	9.31085	0.588047	0.588047	1.50321
TRIM36	6.24943e-05	1	4.562	3.91288	0.649119	-0.649119	0.63767
LRBA	6.2576e-05	1	8.4792	7.61441	0.864793	-0.864793	0.549125
TRPC1	6.29804e-05	1	7.792	7.16407	0.627932	-0.627932	0.647103
BBX	6.32726e-05	1	8.9796	8.13203	0.847566	-0.847566	0.555721
CROT	6.3656e-05	1	8.306	7.60322	0.70278	-0.70278	0.614387
UCP2	6.37405e-05	1	6.3028	7.09661	0.79381	0.79381	1.73365
UBA5	6.37989e-05	1	8.5596	7.80492	0.754685	-0.754685	0.592676
TCTEX1D1	6.40855e-05	1	6.322	5.24695	1.07505	-1.07505	0.474654
PCNX	6.45092e-05	1	8.388	7.35898	1.02902	-1.02902	0.490044
DPP8	6.45437e-05	1	8.7776	7.7678	1.0098	-1.0098	0.496614
CIPC	6.45437e-05	1	8.0632	7.45288	0.610319	-0.610319	0.655052
KIAA0196	6.4623e-05	1	9.836	9.17966	0.656339	-0.656339	0.634486
TRIM33	6.47851e-05	1	9.3328	8.55102	0.781783	-0.781783	0.581647
COL1A2	6.51251e-05	1	7.774	6.37153	1.40247	-1.40247	0.37828
BICD1	6.52011e-05	1	7.0892	5.92305	1.16615	-1.16615	0.445609
AK4	6.56185e-05	1	6.7404	5.73881	1.00159	-1.00159	0.49945
RUFY2	6.57627e-05	1	7.864	6.96508	0.898915	-0.898915	0.53629
REV1	6.58683e-05	1	7.0716	6.33254	0.739058	-0.739058	0.599131
TMEM5	6.61071e-05	1	7.69	6.75831	0.931695	-0.931695	0.524242
ELOVL6	6.61071e-05	1	8.6228	8.03136	0.591444	-0.591444	0.663678
CYP26B1	6.61197e-05	1	6.2908	5.55593	0.734868	-0.734868	0.600873
SLC7A7	6.6146e-05	1	9.0864	8.31458	0.771824	-0.771824	0.585677
MALT1	6.66291e-05	1	6.2724	5.14847	1.12393	-1.12393	0.458844
TMEM158	6.709e-05	1	9.07	8.10508	0.964915	-0.964915	0.512309
ANKRD1	6.72451e-05	1	10.7556	8.65339	2.10221	-2.10221	0.232901
ATP10D	6.73731e-05	1	9.414	8.32271	1.09129	-1.09129	0.469342
UBE2J2	6.73788e-05	1	9.2416	9.82831	0.586705	0.586705	1.50181
METTL4	6.77236e-05	1	7.8536	6.81678	1.03682	-1.03682	0.487401
ZNF148	6.83706e-05	1	8.754	7.98593	0.768068	-0.768068	0.587203
HCCS	6.83706e-05	1	9.4952	8.80576	0.689437	-0.689437	0.620096
MSX2	6.83706e-05	1	5.4976	4.85203	0.645566	-0.645566	0.639242
VASH1	7.06206e-05	1	7.9068	6.78271	1.12409	-1.12409	0.458792
CLOCK	7.11998e-05	1	8.5296	7.5022	1.0274	-1.0274	0.490595
SCN8A	7.16487e-05	1	6.984	5.98424	0.999763	-0.999763	0.500082
CLDN10	7.275e-05	1	5.5324	4.89237	0.640027	-0.640027	0.641701
KPNB1	7.35207e-05	1	10.6528	9.93881	0.713986	-0.713986	0.609633
METTL14	7.35685e-05	1	8.186	7.40966	0.776339	-0.776339	0.583846
NID2	7.37618e-05	1	7.4384	8.36746	0.929058	0.929058	1.90403
SBNO1	7.38734e-05	1	8.3124	7.34356	0.968841	-0.968841	0.510916
ZNF350	7.45597e-05	1	6.4664	5.73695	0.729451	-0.729451	0.603133
MYCT1	7.47164e-05	1	11.6512	11.0125	0.638658	-0.638658	0.64231
MMRN1	7.57263e-05	1	11.492	10.1624	1.32963	-1.32963	0.397871
MX1	7.57263e-05	1	7.3416	6.34373	0.997871	-0.997871	0.500738
RAB11FIP2	7.58173e-05	1	8.3104	7.47898	0.831417	-0.831417	0.561977
ST7L	7.65537e-05	1	6.3624	5.71593	0.646468	-0.646468	0.638843
KIAA1109	7.75355e-05	1	9.3316	8.54847	0.783125	-0.783125	0.581107
P2RY2	7.80618e-05	1	7.2604	5.72881	1.53159	-1.53159	0.345897
CRISPLD1	7.89144e-05	1	7.1256	6.31373	0.811871	-0.811871	0.569643
NCOA2	7.89144e-05	1	8.0304	7.4061	0.624298	-0.624298	0.648735
RP2	7.9195e-05	1	8.514	7.88847	0.625525	-0.625525	0.648184
MIA3	7.95301e-05	1	7.6128	6.36864	1.24416	-1.24416	0.422155
KIT	7.95301e-05	1	8.7992	7.9261	0.873098	-0.873098	0.545973
C16orf87	7.99731e-05	1	7.3312	6.73237	0.598827	-0.598827	0.660291
RPGRIP1L	8.0103e-05	1	6.3964	5.45356	0.942841	-0.942841	0.520208
NAPEPLD	8.01894e-05	1	7.0028	6.3522	0.650597	-0.650597	0.637017
TBC1D31	8.18862e-05	1	7.0672	6.48203	0.585166	-0.585166	0.666573
LGALSL	8.19809e-05	1	8.0132	6.90678	1.10642	-1.10642	0.464445
KCTD16	8.24033e-05	1	5.9576	5.03136	0.926244	-0.926244	0.526227
RNLS	8.36277e-05	1	6.3128	5.73492	0.577885	-0.577885	0.669945
REEP5	8.4097e-05	1	11.082	10.2273	0.854712	-0.854712	0.552976
MYL6B	8.435e-05	1	9.4028	10.142	0.739234	0.739234	1.66929
VPS13D	8.48637e-05	1	7.5912	6.99407	0.597132	-0.597132	0.661067
FAM134B	8.57466e-05	1	4.3464	3.76136	0.585044	-0.585044	0.666629
PRSS35	8.61191e-05	1	4.7356	3.70186	1.03374	-1.03374	0.488444
PWWP2A	8.61191e-05	1	8.308	7.53322	0.77478	-0.77478	0.584478
CTSZ	8.65656e-05	1	9.7892	8.77695	1.01225	-1.01225	0.495772
IDE	8.76148e-05	1	9.6684	8.74051	0.927892	-0.927892	0.525626
ACBD3	8.767e-05	1	10.2988	9.51254	0.786258	-0.786258	0.579846
BIRC6	8.767e-05	1	9.5696	8.82814	0.741464	-0.741464	0.598132
ZDHHC2	8.81256e-05	1	9.9152	9.29085	0.624353	-0.624353	0.648711
PNPLA8	8.91987e-05	1	9.5152	8.83644	0.678759	-0.678759	0.624702
FAM206A	8.92014e-05	1	9.1668	8.56237	0.604427	-0.604427	0.657733
MAP4K5	8.95385e-05	1	9.5976	8.6139	0.983702	-0.983702	0.505681
TMX3	8.95763e-05	1	10.1392	9.54847	0.590725	-0.590725	0.664009
BCL2A1	9.06884e-05	1	5.542	4.7678	0.774203	-0.774203	0.584711
ORC3	9.26477e-05	1	9.0596	8.26712	0.792481	-0.792481	0.57735
SLC7A11	9.2834e-05	1	10.9124	10.0925	0.819858	-0.819858	0.566498
TMEM171	9.31655e-05	1	7.3544	6.23797	1.11643	-1.11643	0.461233
RAB8B	9.41568e-05	1	10.1924	9.5678	0.624603	-0.624603	0.648598
KIF23	9.42147e-05	1	8.7984	7.65661	1.14179	-1.14179	0.453197
FEM1C	9.52191e-05	1	8.7776	7.99508	0.782515	-0.782515	0.581352
FKBP14	9.85909e-05	1	9.5116	8.74831	0.763295	-0.763295	0.589149
UACA	9.91017e-05	1	10.3468	9.52627	0.820529	-0.820529	0.566234
TRAPPC2L	9.91577e-05	1	9.2396	9.9722	0.732603	0.732603	1.66163
TM9SF3	9.93005e-05	1	10.6224	9.27492	1.34748	-1.34748	0.392977
RANBP2	9.93005e-05	1	8.4136	7.61305	0.800549	-0.800549	0.574131
RIF1	9.95739e-05	1	8.2504	7.25949	0.990908	-0.990908	0.503161
KLHL20	9.98277e-05	1	8.8416	7.90102	0.940583	-0.940583	0.521022
