# Supplementary material for: Transcriptional and Epigenomic Markers of the Arterial-Venous and Micro/Macro-Vascular Endothelial Heterogeneity within the Umbilical-Placental Bed
Source: Int J Mol Sci. 2022 Oct 6;23(19):11873. doi: 10.3390/ijms231911873 (PMC9569907; doi:10.3390/ijms231911873)
Supplement: Supplementary file 1 [file ijms-23-11873-s001.zip › Supplementary_Table S3_DMR_LEC_MEC_delta_0_05_FDR_0_05.xlsx]

## Sheet: Sheet1
Table S3. DMR_LEC_MEC_delta_0_05_FDR_0_05.
shinyÉPICo!Load iDATs and sample sheetNormalizationDifferentially Methylated PositionsDifferentially Methylated Regions
Select DMR to plot:
	pval	padj	log2err	ES	NES	size	leadingEdge	dif_beta
HOXA5	1e-10	9.41176470588235e-8		-0.990787	-3.64949	35	cg14013695, cg23936031, cg23454797, cg23204968, cg20817131, cg19759481, cg14014955, cg12015737, cg25307665, cg04863892, cg19643053, cg09549073, cg03207666, cg14882265, cg16997642, cg14058329, cg25390165, cg02916332, cg08070327, cg01323381, cg02005600, cg26023912, cg17569124, cg05774699, cg00969405, cg20517050, cg07049592, cg02106682, cg17432857, cg03744763, cg03368099, cg02646423, cg13694927, cg2…	-0.7345
KCNAB3	1e-10	9.41176470588235e-8		-0.982324	-2.32856	8	cg01323777, cg21017569, cg15951188, cg16513459, cg13407335, cg14918082, cg27162435	-0.526732
MIR125B1	1.95298368590895e-9	1.11599e-06	0.774939	-0.957767	-2.3551	9	cg24213115, cg03891346, cg07685357, cg07281370, cg20475322, cg06749053, cg02101355, cg24150623, cg24603444	-0.499251
MIR1207	3.60669259486558e-7	9.30759e-05	0.674963	-0.97528	-1.99991	5	cg26180383, cg01940297, cg02243522, cg05076730, cg07084941	-0.473077
HOXA3	1e-10	9.41176470588235e-8		-0.903115	-3.72384	57	cg22798849, cg19999161, cg04778178, cg21134232, cg02000808, cg20688917, cg18430152, cg10794257, cg24360871, cg07522913, cg01027532, cg19240213, cg22772747, cg00899400, cg26297005, cg00431187, cg24469729, cg24272697, cg09469665, cg09144964, cg11267546, cg08164294, cg07917150, cg02693607, cg20712820, cg03536885, cg12434681, cg03650946, cg26127662, cg04351734, cg03331474, cg24361385, cg00318947, cg2…	-0.458596
COL1A2	1e-10	9.41176470588235e-8		-0.98219	-2.48446	10	cg06299997, cg23348014, cg08695855, cg23271831, cg10368049, cg26942275, cg25300386, cg18511007, cg09146903, cg24406898	-0.440953
ART4	3.06329638685938e-10	2.1309887908587e-7	0.814036	-0.966417	-2.37637	9	cg13573513, cg08905654, cg04228042, cg10047173, cg26614815, cg20967028, cg00253681, cg15733114, cg19532939	-0.438296
ALOX12	1e-10	9.41176470588235e-8		-0.952365	-2.51013	11	cg19536664, cg14375499, cg03760483, cg03762994, cg21237687, cg09737314, cg03404566, cg12262378, cg05215748, cg03407747, cg05215272	-0.419272
APOB	3.83843e-05	0.00369969	0.557332	-0.853685	-2.09917	9	cg25071744, cg16306978, cg24309555, cg03350299, cg16723488, cg07636176, cg15246511, cg25123895	-0.398944
LOC100302652	1e-10	9.41176470588235e-8		-0.963851	-2.54041	11	cg05414908, cg19878627, cg19961545, cg13356253, cg12451530, cg08611810, cg11939825, cg00701946, cg01876338, cg19664945, cg10124812	-0.383924
PCDHGC4	2.69701e-05	0.00292541	0.57561	-0.8612	-2.11765	9	cg12648074, cg12145907, cg02022733, cg23445461, cg03640756, cg15949044, cg26890354, cg06428620	-0.367894
EMILIN1	3.84067467218551e-8	1.4988e-05	0.719513	-0.977761	-2.11142	6	cg03514843, cg22047282, cg15895197, cg19399165, cg20516209, cg14021880	-0.353814
ADAM32	5.2000976926232e-9	2.73554e-06	0.761461	-0.951053	-2.33859	9	cg22848598, cg26394257, cg26124318, cg02637318, cg27417469, cg08827307, cg14618996	-0.353016
GPR75	1e-10	9.41176470588235e-8		-0.948128	-2.61176	13	cg19592277, cg05414908, cg19878627, cg19961545, cg13356253, cg12451530, cg08611810, cg11939825, cg00701946, cg01876338, cg19664945, cg10124812	-0.347794
ADAMTS4	1e-10	9.41176470588235e-8		-0.978644	-2.31984	8	cg14382215, cg17166812, cg07354440, cg10493436, cg17904988, cg04263215, cg08545169, cg14448116	-0.342186
CHRND	3.25925e-05	0.00334283	0.557332	-0.885292	-2.01744	7	cg20371266, cg23398241, cg05875017, cg22276371, cg03956823, cg09988676, cg16889721	-0.340182
KRTCAP3	1.79316e-05	0.0022591	0.57561	-0.932656	-2.01402	6	cg12648201, cg12000995, cg21248554, cg17158414, cg04845466, cg24768116	-0.334181
HOXA2	1e-10	9.41176470588235e-8		-0.832364	-2.80074	25	cg17353412, cg09908750, cg06401979, cg20747380, cg06055873, cg13985518, cg26069745, cg23206851, cg02707071, cg06769202, cg05921905, cg02979457, cg24058604, cg04737131, cg20087093, cg09871315, cg04481096, cg19432993, cg01217984, cg22943986, cg04027736, cg02225599, cg00445443, cg06166490, cg23979631	-0.334044
SIAH3	7.50029796596828e-8	2.72738e-05	0.704976	-0.917086	-2.31977	10	cg12979844, cg14269973, cg02017534, cg19432362, cg25658983, cg00613224, cg26667946, cg02674384, cg08605991, cg08018585	-0.330157
FBXL22	3.5138144774742e-8	1.40553e-05	0.719513	-0.978455	-2.11292	6	cg15894581, cg24004007, cg09499482, cg01447951, cg01767116, cg13288195	-0.329438
NRIP2	5.46087e-06	0.00089157	0.610527	-0.91405	-2.08297	7	cg02852959, cg05194726, cg06997549, cg10231675, cg03126946, cg00830029, cg00922748	-0.327463
AMT	1.0740537816127e-10	9.54714472544626e-8	0.839089	-0.970775	-2.38709	9	cg05924489, cg21926782, cg14184400, cg25021247, cg17877071, cg20191453, cg02251567, cg15246085	-0.322764
REC8	1.39451153151974e-7	4.46244e-05	0.690132	-0.891517	-2.42083	12	cg07516252, cg16425038, cg18556834, cg16473141, cg18512948, cg03431846, cg18628371, cg19989295, cg10137231, cg18534491	-0.319888
RAPGEFL1	1.31763177203245e-8	5.97658e-06	0.74774	-0.915707	-2.41352	11	cg14905632, cg14603620, cg00578638, cg15826437, cg02722657, cg04178858, cg07738955, cg02059867	-0.312473
C10orf116	1.50138e-06	0.000292952	0.643552	-0.921419	-2.18419	8	cg09573585, cg01754756, cg26395382, cg11805311, cg14753599, cg12261786	-0.308524
EVX1	1e-10	9.41176470588235e-8		-0.851549	-2.6749	21	cg26674479, cg15798385, cg01564135, cg13389958, cg09071155, cg17526483, cg27100227, cg08865099, cg17610800, cg20801476, cg15564098, cg12550866	-0.307385
DDR2	3.8304e-05	0.00369969	0.557332	-0.818455	-2.22243	12	cg23028772, cg00819233, cg21539842, cg22740835, cg17217691, cg21880888, cg06325209, cg17496788, cg00457087, cg07952182, cg04867423	-0.29685
DKK4	1.0438e-05	0.00145225	0.593325	-0.897201	-2.12678	8	cg01762581, cg00828762, cg09297903, cg16197636, cg06899970, cg02571142, cg21209091	-0.294088
HOXB2	1.03900656350816e-7	3.46336e-05	0.704976	-0.862898	-2.44129	14	cg10381440, cg22807449, cg17573933, cg21097733, cg26841048, cg23530553, cg22777724, cg09313705, cg06942183, cg19474833	-0.293153
HOXA6	1.877e-06	0.000357525	0.643552	-0.826836	-2.33926	14	cg03529432, cg12810523, cg04265576, cg14044640, cg22469274, cg05928186, cg09936824, cg12110087, cg23129930	-0.292741
KCNQ1DN	1e-10	9.41176470588235e-8		-0.809775	-2.98274	35	cg23762359, cg08771706, cg03947814, cg06281297, cg13885561, cg05656180, cg04876474, cg07439128, cg05290058, cg04457979, cg04251368, cg13081704, cg25478600, cg06582202, cg07592963, cg09502866, cg01923099, cg24780501, cg08246619, cg26601317, cg17239974, cg16083838, cg22675922, cg20250981, cg12821804, cg02646491, cg22389375, cg10300188, cg26457809, cg21753226	-0.29246
C1QTNF8	7.59699e-05	0.00567999	0.538434	-0.913081	-1.97175	6	cg14016390, cg06208229, cg02076607, cg01006126	-0.289226
HOXB3	1e-10	9.41176470588235e-8		-0.823907	-3.08388	37	cg24767968, cg10585948, cg12570134, cg04117801, cg20152430, cg00524443, cg13293524, cg02836478, cg06186155, cg23551720, cg01593673, cg22053945, cg21474786, cg21399057, cg13280788, cg06395298, cg04800503, cg12910797, cg05323879, cg23014425, cg03602288, cg24761525, cg01629240, cg00842549, cg24095592, cg15255390	-0.28853
SALL4	0.000553348	0.0220238	0.477271	-0.82332	-1.95165	8	cg04312620, cg14160518, cg06303238, cg19871388, cg18900591, cg25570495	-0.287996
RTKN	1.01678203834019e-7	3.46139e-05	0.704976	-0.79475	-2.48234	20	cg00658082, cg26090072, cg14481208, cg00326131, cg03295928, cg19515035, cg11994630, cg03719070, cg00610692, cg22052672, cg09692695, cg00689340, cg15144153, cg27645228, cg01880743	-0.285963
CPT1B	1e-10	9.41176470588235e-8		-0.906508	-2.67502	16	cg00270625, cg01081346, cg00047287, cg27502912, cg06530441, cg05156901, cg16386697, cg08260245, cg02245810, cg24363820, cg10770023, cg19112186, cg10490842, cg00983520	-0.276896
ZNF385A	1.01493764949454e-7	3.46139e-05	0.704976	-0.89854	-2.36827	11	cg07000334, cg20967139, cg11856711, cg17655624, cg03946762, cg18886436, cg04566677, cg10512886	-0.267381
HOXD4	1.08348395656754e-8	5.09875e-06	0.74774	-0.85278	-2.51648	16	cg18750960, cg12127282, cg01152019, cg07011913, cg00767581, cg00014998, cg12539415, cg21011616, cg27160395, cg17104824, cg25951210, cg25942990, cg08717880, cg04843067, cg19509393, cg14399060	-0.266788
TSTD1	0.00149899	0.0431365	0.45506	-0.799968	-1.89629	8	cg13466383, cg27180868, cg12426196, cg24161057, cg13906823	-0.266771
TBX4	0.00170456	0.0467803	0.45506	-0.796518	-1.81514	7	cg14011845, cg03866607, cg04567731, cg18536148, cg09258804, cg22110896, cg14823851	-0.258595
CAMK2A	0.000421962	0.0188061	0.498493	-0.832373	-1.89684	7	cg27244482, cg03893692, cg01804664, cg15174248, cg10483275	-0.258358
MIR10B	3.01802e-05	0.0031356	0.57561	-0.839912	-2.12456	10	cg12127282, cg07011913, cg00014998, cg27160395, cg23460578, cg17104824, cg25942990, cg08717880, cg19519747, cg24000528	-0.256597
LPL	0.000108948	0.00748144	0.538434	-0.908228	-1.96127	6	cg07263235, cg13337658, cg16125291, cg22108175, cg00471141	-0.256382
GDF5	8.16086e-05	0.00598962	0.538434	-0.919176	-1.88486	5	cg03547924, cg09618904, cg14947478, cg10314572	-0.256043
LRRC14B	1.50563797000534e-8	6.51087e-06	0.733762	-0.887869	-2.44577	13	cg01239922, cg13787932, cg24696500, cg03553576, cg00607051, cg15351009, cg12711961, cg19858576, cg26866348, cg15730313	-0.251468
MFAP4	7.49492e-05	0.00565644	0.538434	-0.86918	-1.98072	7	cg00192882, cg15119221, cg20431135, cg07727884, cg10351914, cg25216196, cg13030582	-0.251455
MARVELD2	4.19003e-05	0.0039152	0.557332	-0.852233	-2.0956	9	cg16419724, cg04091702, cg05522848, cg06998965, cg02505827, cg17019292, cg05901765, cg06418871, cg18663063	-0.25107
AMN1	8.43914e-05	0.00613756	0.538434	-0.804173	-2.11955	11	cg22489277, cg03532709, cg15592187, cg14202610, cg16014770, cg07007050, cg09917807, cg12563240, cg18813353	-0.248832
LTB4R	1e-10	9.41176470588235e-8		-0.890496	-2.692	18	cg07760773, cg25576711, cg21886367, cg20007021, cg15364618, cg26310551, cg07509935, cg07042014, cg06796435, cg06823034, cg10193721, cg16075268, cg13840968, cg09274091	-0.245525
LOC100130872	5.30009957132749e-9	2.73554e-06	0.761461	-0.898233	-2.47432	13	cg15203271, cg17232217, cg27173148, cg18085660, cg02471028, cg14066993, cg21082272, cg11888738, cg20608348, cg11104416	-0.241744
FERMT3	2.10063285379143e-8	8.84477e-06	0.733762	-0.926687	-2.34406	10	cg09302355, cg06385449, cg16289449, cg07682037, cg24088438, cg12005186, cg25338707	-0.241249
KIAA0895L	5.1068e-05	0.0045143	0.557332	-0.772782	-2.12874	13	cg16548780, cg11238564, cg15321396, cg01568244, cg06361057, cg07545278, cg09758204	-0.233928
WISP1	0.000153656	0.00952908	0.518848	-0.852091	-2.01985	8	cg04683149, cg20257866, cg18802332, cg00122628, cg02745822, cg26617637, cg03670238, cg02903822	-0.232978
VASN	4.94418e-06	0.000815535	0.610527	-0.868616	-2.19717	10	cg02048412, cg16628641, cg12486287, cg27554551, cg07800034, cg26783146, cg09276451, cg26457890, cg02102684	-0.232251
HOXD3	1.2e-06	0.000243038	0.643552	-0.775638	-2.35735	19	cg15812753, cg24541426, cg12634591, cg24704177, cg00893471, cg13316854, cg05021643, cg25938806, cg09387749, cg05864326, cg02773086, cg14666564, cg23981871, cg23547017, cg01128482, cg01014615, cg10304824, cg06145336	-0.230561
C6orf227	1.02273e-05	0.00143541	0.593325	-0.940711	-2.03141	6	cg07873320, cg00536532, cg06289138, cg01392313, cg08301503	-0.228355
MUPCDH	3.81334e-06	0.00064908	0.627257	-0.910624	-2.1586	8	cg27261397, cg07336987, cg08057038, cg05198900, cg03875235, cg14149701, cg13937462	-0.227138
HOXA4	1.6572913756261e-10	1.39561379000092e-7	0.826657	-0.839	-2.70065	22	cg08203284, cg20161965, cg17591595, cg25952581, cg24169822, cg11908057, cg15624376, cg25967031, cg15196806, cg17457637, cg08657492, cg03724423, cg22997113, cg23884241, cg14359292, cg00562553, cg11410718, cg04317399, cg07317062, cg11015251, cg16651126	-0.225709
ME1	0.000570189	0.0223057	0.477271	-0.82696	-1.88451	7	cg06836736, cg24881834, cg10948359, cg16701167, cg05387146, cg02366534, cg27138281	-0.220057
NSD1	0.000827187	0.0292983	0.477271	-0.762513	-1.92878	10	cg18121224, cg19731612, cg18016826, cg11316784, cg08369368, cg04885832, cg03536787	-0.219994
FGF2	0.000414166	0.0188061	0.498493	-0.829794	-1.96699	8	cg24683623, cg11327857, cg17214107, cg03941587, cg15128226, cg21550024, cg04332818, cg25583174	-0.219366
IKZF4	3.6116e-05	0.00358917	0.557332	-0.883778	-2.01399	7	cg23363971, cg20054248, cg24414325, cg17331199, cg01565774	-0.219323
SDR42E1	0.000326604	0.0162676	0.498493	-0.775865	-2.04494	11	cg02703870, cg10147797, cg03629151, cg04821708, cg01645998, cg21649442, cg04886060, cg04586579, cg02283931	-0.215646
CHRNG	0.0002893	0.0148836	0.498493	-0.896957	-1.8393	5	cg27382389, cg25090994, cg14385566, cg09283548	-0.215501
C19orf46	6.71747e-05	0.0052686	0.538434	-0.921958	-1.89057	5	cg21550442, cg17659920, cg18059891	-0.213458
SYTL1	0.00102829	0.0330404	0.45506	-0.864293	-1.86639	6	cg04608356, cg06745704, cg19588399, cg02576092, cg25471443	-0.213456
LTB4R2	1e-10	9.41176470588235e-8		-0.860129	-2.68655	20	cg07760773, cg25576711, cg21886367, cg20007021, cg15364618, cg26310551, cg07509935, cg06796435, cg06823034, cg10193721, cg16075268, cg13840968	-0.213132
MCCC1	8.6752e-05	0.00628069	0.538434	-0.803193	-2.11696	11	cg03344955, cg23166970, cg00890010, cg00161968, cg02616966, cg05496383, cg07464924, cg04991337, cg22211233, cg03318940, cg08395365	-0.212133
SCG5	0.000126917	0.00842599	0.518848	-0.857946	-1.95512	7	cg12134633, cg15787039, cg15744134, cg08478116, cg11397301, cg18358621	-0.209919
CIDEB	2.38313710151249e-10	1.77635452500828e-7	0.814036	-0.84248	-2.64641	21	cg07760773, cg25576711, cg21886367, cg20007021, cg15364618, cg26310551, cg07509935, cg06796435, cg06823034, cg10193721, cg16075268, cg13840968, cg09274091	-0.209268
ZNF563	7.90628e-06	0.00118225	0.593325	-0.860309	-2.17616	10	cg26839807, cg19484319, cg07195282, cg12517803, cg11979591, cg00564164, cg24400183, cg07967409, cg22998811	-0.208061
CYP24A1	7.12587e-05	0.00545521	0.538434	-0.824627	-2.0859	10	cg02673418, cg12978433, cg05120028, cg23685712, cg02604290, cg03307911, cg02712555, cg02143877, cg18956481, cg17997279	-0.204941
UNC13D	0.000159792	0.00979566	0.518848	-0.825439	-2.02972	9	cg01574231, cg15936999, cg15177359, cg14715778, cg12884495, cg22467534, cg01430390, cg21333665	-0.204047
LTC4S	8.38292e-05	0.00612451	0.538434	-0.918495	-1.88347	5	cg16361890, cg14674856, cg09629657, cg12200124, cg11394785	-0.203545
SLC2A5	0.000137244	0.00885447	0.518848	-0.910303	-1.86667	5	cg12763828, cg00310940, cg23737366	-0.198956
PTGDR	1.85536e-05	0.00229409	0.57561	-0.832139	-2.19326	11	cg08504659, cg18242103, cg17929687, cg24089118, cg09516965, cg05302386, cg24989962, cg19716643, cg02191312	-0.198282
C17orf58	0.00145855	0.0422768	0.45506	-0.859295	-1.76207	5	cg12739664, cg11869510, cg10517222, cg19720302	-0.196767
C13orf26	0.000254552	0.013784	0.498493	-0.815819	-2.00606	9	cg00424169, cg16290689, cg02247178, cg13614409, cg10923408, cg27420922, cg00632070	-0.196257
GALR3	0.0014319	0.0418074	0.45506	-0.857671	-1.85209	6	cg02585931, cg22975712, cg02478149, cg09341580, cg21402035, cg09573761	-0.193947
DNLZ	0.00182092	0.0485578	0.45506	-0.853663	-1.75052	5	cg18033770, cg14035368, cg00853853, cg12603531, cg13446863	-0.192057
ACOT11	0.0013136	0.0394327	0.45506	-0.863079	-1.76983	5	cg10266490, cg02905900, cg21527621	-0.191694
FXYD2	0.000421077	0.0188061	0.498493	-0.784092	-1.98337	10	cg01142676, cg25249849, cg07170302, cg15929395, cg13846344, cg10997248, cg20192997	-0.191536
TNFRSF6B	0.0016853	0.0464109	0.45506	-0.796673	-1.81549	7	cg08715226, cg07620230, cg23773946, cg24354818, cg20597143	-0.190589
SSTR5	5.43204e-05	0.00462302	0.557332	-0.813546	-2.14425	11	cg03839161, cg04168474, cg00610310, cg07686916, cg06422039, cg24433189	-0.188356
NHLRC4	7.81033e-06	0.00117892	0.593325	-0.901713	-2.13747	8	cg10096052, cg08989290, cg04497992, cg02475695, cg01721754	-0.187434
HSPB9	2.27562e-06	0.000423371	0.627257	-0.860762	-2.33731	12	cg07168142, cg00582337, cg08880849, cg16208084, cg26934993, cg01501896, cg05346140, cg02968557	-0.186774
KAT2A	6.01327736220904e-7	0.000137446	0.659444	-0.878434	-2.31528	11	cg07168142, cg00582337, cg08880849, cg16208084, cg26934993, cg01501896	-0.185754
ARL11	1.40877e-05	0.00187835	0.593325	-0.891968	-2.11437	8	cg01425731, cg11827082, cg08772163, cg11765205, cg27266491, cg04638679, cg11952595	-0.185627
CLEC4GP1	0.000822799	0.0292983	0.477271	-0.812351	-1.92564	8	cg12105671, cg10162210, cg07835650, cg24889914, cg13544883, cg26004707, cg09286599	-0.183415
C3orf62	2.52647e-06	0.000459358	0.627257	-0.858742	-2.33183	12	cg07207099, cg14798641, cg20835282, cg08846852, cg07758574, cg16523704, cg18605031, cg19498237, cg06241292, cg11098493, cg10259735, cg20603260	-0.183324
MYOM3	0.000240278	0.0132112	0.518848	-0.799649	-2.02272	10	cg06649280, cg20254361, cg15987211, cg01350686, cg14564939, cg06548416, cg14284055, cg12768969	-0.182533
LOC100130872-SPON2	1.70377529128536e-9	1.03354e-06	0.788187	-0.871042	-2.57037	16	cg15203271, cg17232217, cg27173148, cg18085660, cg02471028, cg14066993, cg21082272, cg11888738, cg11104416	-0.181709
SLC22A20	0.00141565	0.0415604	0.45506	-0.802113	-1.82789	7	cg14373018, cg21080921, cg02780017, cg03219657, cg10133725, cg25010124	-0.181436
CHRNB1	9.79213e-06	0.00139244	0.593325	-0.856804	-2.16729	10	cg04809787, cg10723711, cg02694489, cg18884137, cg05726661, cg22637538, cg24479590, cg15792487	-0.181277
WDR66	0.000646851	0.0242949	0.477271	-0.758225	-1.99844	11	cg12705353, cg10207240, cg05989984, cg21016266, cg22168489, cg01765077, cg13699009, cg15926977	-0.179296
CPXM2	1.22925e-06	0.000245851	0.643552	-0.837262	-2.30637	13	cg09619146, cg16197717, cg08627010, cg12164321, cg03630088, cg05801246, cg13702196, cg08615567, cg27003782, cg14676407, cg26333393	-0.179121
C17orf97	8.91559642252592e-7	0.000190199	0.659444	-0.872005	-2.36784	12	cg20698501, cg15864601, cg02425140, cg13477164, cg20197989, cg17481490, cg19585061, cg16791721, cg11383747, cg00328418, cg14059340	-0.179036
HOXA7	0.00129169	0.039068	0.45506	-0.646618	-1.90811	16	cg15372603, cg02000318, cg02384857, cg06911354, cg26511321, cg00599770, cg20293594, cg05743885, cg15797110, cg22623133	-0.177044
RSPH6A	0.000192933	0.0112252	0.518848	-0.803926	-2.03353	10	cg02218324, cg17929770, cg27118825, cg09226262, cg07377422, cg07723659, cg04379348, cg15455864	-0.176507
PRDM8	5.50189126130078e-7	0.000129456	0.659444	-0.673233	-2.46157	34	cg02732915, cg14197071, cg09595050, cg06440348, cg21082141, cg06373870, cg04214966, cg27639662, cg01789499, cg05452645, cg03463411, cg16117799, cg27111250, cg06307913, cg04235768, cg26299084, cg01304890, cg18624348, cg12572049, cg07857469, cg10695325, cg20142271, cg22961278, cg04343891, cg22902505, cg26162932, cg18073471, cg27242132	-0.175694
WDR52	0.00187396	0.0494776	0.45506	-0.732327	-1.85243	10	cg15044041, cg07128416, cg05709162, cg11921736, cg03552293, cg24199400, cg07054641, cg08516817	-0.175655
NAV1	5.24361514587254e-7	0.000127118	0.659444	-0.796793	-2.38863	17	cg09358973, cg19827875, cg22488259, cg01828733, cg25167447, cg14920846, cg13877974, cg16023122, cg14377596, cg14168733, cg12417362, cg27441486, cg07139329	-0.174945
CTF1	0.00041937	0.0188061	0.498493	-0.887775	-1.82047	5	cg06159340, cg27239280, cg04169260, cg08592890	-0.174459
GABRG2	3.77192e-05	0.00367992	0.557332	-0.819508	-2.22529	12	cg26116742, cg06525987, cg18295183, cg03886192, cg08566437, cg18219951, cg05668580, cg09220361, cg14724933, cg17401282, cg02660846	-0.173846
GALNT9	7.43513e-06	0.00113297	0.610527	-0.735677	-2.29783	20	cg24387367, cg21759570, cg15128141, cg01658960, cg27483007, cg09879122, cg08957127, cg04606861	-0.172727
HOPX	1.51511e-05	0.00197087	0.593325	-0.77836	-2.235	15	cg00493422, cg06771126, cg25456368, cg25948037, cg24852548, cg16975863, cg13939978, cg16936060, cg14196225, cg04085076, cg04754315, cg27305383	-0.171431
FLJ36031	5.83086e-05	0.00480896	0.557332	-0.828573	-2.09588	10	cg03150857, cg05364750, cg07428697, cg19910754, cg15017411, cg16586152, cg03593280, cg21496408	-0.170765
LHX8	0.00142943	0.0418074	0.45506	-0.643205	-1.9282	17	cg01185626, cg11196437, cg26688527, cg09222749, cg10249828, cg01259156, cg21009965, cg01971160, cg00419321, cg05449257, cg01005080, cg22694818, cg10029842, cg17473600	-0.170249
SLC38A4	0.000213533	0.0122019	0.518848	-0.74341	-2.04783	13	cg07601320, cg21428710, cg11146691, cg17501823, cg14671384, cg18064171, cg07102229, cg11331445, cg04053798, cg15584813	-0.169828
BNC1	9.16727842770047e-7	0.000192995	0.659444	-0.778508	-2.36607	19	cg23741520, cg10275315, cg27169020, cg16049391, cg16254374, cg00768409, cg26429925, cg20941110, cg07016258, cg02713760, cg14385245, cg26654798, cg17124224, cg18952647, cg09180848	-0.169395
NDUFS2	2.82374432462254e-8	1.15846e-05	0.733762	-0.82102	-2.49528	19	cg14382215, cg17166812, cg07354440, cg10493436, cg04436964, cg17904988, cg04263215, cg08545169, cg14448116, cg21930487	-0.16849
CD74	0.000254552	0.013784	0.498493	-0.79675	-2.01538	10	cg11619961, cg14484145, cg26129545, cg16591228, cg01601628, cg18664712, cg19928046, cg24548564	-0.168091
TMEM88	3.37480937247572e-7	8.85196e-05	0.674963	-0.813207	-2.3997	16	cg06518763, cg23087944, cg03854722, cg06941557, cg03719978, cg26314534, cg24776350, cg23528037, cg23671708, cg02459416, cg21845633, cg00014203, cg23404101, cg00031013, cg15853812	-0.168021
WFIKKN1	0.000716677	0.0265436	0.477271	-0.87826	-1.80096	5	cg05351750, cg10478221, cg05932139, cg01458062, cg19227170	-0.167074
AIM1	2.80831e-05	0.00299553	0.57561	-0.783972	-2.15957	13	cg24194539, cg23413349, cg09404643, cg25944720, cg18405900, cg19343088, cg06025938, cg05873285, cg09184502, cg25263140, cg00974935, cg23052020	-0.165391
GPR3	5.02097e-05	0.0044672	0.557332	-0.815001	-2.14809	11	cg13380502, cg01512026, cg23230486, cg01048751	-0.165215
C1orf204	0.000530743	0.0213364	0.477271	-0.880994	-1.90246	6	cg24035898, cg17986992, cg10839385, cg12217625, cg07961479	-0.164443
CBLC	0.000414166	0.0188061	0.498493	-0.829885	-1.96721	8	cg22780475, cg16529268, cg04434147, cg18612786, cg01057656, cg23635599	-0.163405
CNKSR1	0.000423742	0.018833	0.498493	-0.828528	-1.96399	8	cg26412358, cg00300879, cg17330765, cg09890400, cg00147160, cg15622158	-0.163087
G0S2	9.83482e-05	0.00695671	0.538434	-0.834379	-2.0517	9	cg27176828, cg17710021, cg14824901, cg13460643, cg08185241, cg19534438, cg06616057, cg09666230	-0.161454
PCDHGB7	0.00025624	0.013784	0.498493	-0.683636	-2.04941	17	cg03486475, cg04503600, cg08935238, cg27630202, cg15874877, cg17011276, cg02331883, cg14011639, cg23563234, cg13933262, cg02707176, cg08938584, cg18297751, cg10435816	-0.158739
NPY	0.000377465	0.0179587	0.498493	-0.769778	-2.09026	12	cg00355281, cg25884711, cg18106668, cg05158615, cg24242823, cg24885417, cg15929698, cg16964348, cg21097881, cg12614105, cg11475550	-0.158465
DYRK1B	1.33852e-06	0.000264399	0.643552	-0.835034	-2.30023	13	cg15758138, cg13264473, cg13444131, cg15121364, cg18692382, cg15475080, cg18851831, cg10294836, cg18763720, cg17775332, cg18036710, cg08642014	-0.157053
STAT5A	0.00062637	0.0236366	0.477271	-0.770378	-1.94867	10	cg03001305, cg20388732, cg15774391, cg00899483, cg14042635, cg00690082, cg03313364, cg13380204	-0.155292
STAP2	0.00129548	0.039109	0.45506	-0.863343	-1.77037	5	cg12229841, cg05517572, cg15797834, cg01549069	-0.153827
GPR26	0.000398122	0.0185713	0.498493	-0.83356	-1.89955	7	cg11893763, cg04549162, cg16783279, cg02721665, cg07036530, cg02757432	-0.153495
PYGM	3.2859e-06	0.00057774	0.627257	-0.893873	-2.19799	9	cg26884581, cg11887214, cg09958483, cg02176069, cg09138437	-0.153165
IL12RB2	1.20504e-05	0.00162022	0.593325	-0.799815	-2.20321	13	cg01356829, cg04311496, cg27416067, cg00318756, cg00993824, cg06952660, cg20803547, cg19745415, cg15991072, cg11242303	-0.152978
LOC100129637	0.00114601	0.0356734	0.45506	-0.807323	-1.83976	7	cg06908618, cg27338807, cg03579904, cg01624637	-0.152952
PRAC	0.00184758	0.0490238	0.45506	-0.656289	-1.88448	15	cg20945566, cg20094830, cg14230397, cg27170782, cg01543654, cg00960395, cg04618333, cg13597528, cg23470850, cg09866983, cg04574034	-0.152599
LOC285370	0.00102829	0.0330404	0.45506	-0.75374	-1.90659	10	cg06042395, cg14018079, cg19764594, cg17188574, cg22620414, cg00193283, cg11417259, cg22843684	-0.152016
ATPGD1	0.00127815	0.0388052	0.45506	-0.746428	-1.88809	10	cg25414605, cg20234060, cg13708910, cg26800893, cg13899320, cg23125542, cg03722472, cg17025232	-0.151345
TNFSF13	5.53786e-05	0.00468813	0.557332	-0.846371	-2.08119	9	cg10479431, cg25324068, cg13358186, cg00816039, cg13829089, cg05872923, cg05514680	-0.150123
MT1M	3.18484e-06	0.000566194	0.627257	-0.922341	-2.10187	7	cg05925949, cg10638827, cg02132560, cg05581701, cg04994964, cg02160530	-0.148237
CALHM2	0.00038553	0.0181961	0.498493	-0.724779	-1.99651	13	cg10024587, cg18273501, cg23175074, cg06075311, cg14302224, cg06722282, cg09562683, cg05319515, cg23753748	-0.145897
PTPN6	0.000481919	0.02008	0.498493	-0.763919	-2.07435	12	cg12690127, cg15975802, cg23193870, cg07938459, cg23974819, cg22335340, cg19693177, cg26363363	-0.14521
BCAN	0.000755436	0.0277224	0.477271	-0.814049	-1.92967	8	cg20270188, cg09182138, cg21475402, cg19321979, cg02599463, cg14423692	-0.143644
AGBL3	7.9337e-05	0.00587681	0.538434	-0.807446	-2.19254	12	cg02015280, cg05813365, cg03483426, cg22667436, cg24097460, cg05351601, cg21033514, cg19461582, cg07277447, cg00588300	-0.143347
RYR3	0.000597682	0.0231547	0.477271	-0.877875	-1.89572	6	cg24632756, cg02186782, cg21413325, cg11789740, cg12860391, cg25405123	-0.14245
C20orf200	4.5995e-05	0.00422942	0.557332	-0.654404	-2.13028	23	cg26844459, cg05756622, cg12437024, cg08093055, cg27447740, cg02053807, cg14126020, cg13264941, cg04362560, cg12039664, cg26379383, cg00499838, cg03331263, cg27578726, cg25567337, cg09750382	-0.142049
NKX2-5	0.00186286	0.0493473	0.45506	-0.66573	-1.88346	14	cg26206948, cg01040654, cg03625415, cg21165027, cg07383092, cg24767237, cg03294619, cg08814105, cg10895922, cg08217124, cg01282074	-0.141202
GADL1	4.19003e-05	0.0039152	0.557332	-0.852549	-2.09638	9	cg20498746, cg16856874, cg26545143, cg03629794, cg04556868, cg18005693, cg26350347, cg24350628	-0.141019
RNF208	0.00114361	0.0356734	0.45506	-0.779054	-1.91566	9	cg21231302, cg14404746, cg13825574, cg14199276, cg22425466, cg05433911, cg21191088	-0.139417
SLFN13	0.000139632	0.00889133	0.518848	-0.702211	-2.10509	17	cg18067859, cg04862556, cg02380585, cg08151705, cg16563370, cg24955845, cg01565438, cg13443575, cg04354393, cg12788037	-0.138746
MN1	0.000401496	0.0185771	0.498493	-0.679805	-2.00604	16	cg21506509, cg01214458, cg00514241, cg25803927, cg07849904, cg10632525, cg12872311, cg05061886, cg02919572	-0.138604
PGLYRP1	0.000407658	0.0187429	0.498493	-0.77067	-2.03124	11	cg10862535, cg08693172, cg14001023, cg07519471, cg08682981, cg22559329, cg26767632	-0.13736
ZNF177	0.000481919	0.02008	0.498493	-0.764415	-2.07569	12	cg12089570, cg05928342, cg24189904, cg17283453, cg13703871, cg08065231, cg14737994, cg09643544	-0.136057
RPLP1	0.000168907	0.0101217	0.518848	-0.791406	-2.14898	12	cg26218577, cg11945251, cg00469015, cg07513768, cg10716823, cg11437810, cg25694156, cg04774597	-0.135395
SYNPO	2.08815478828005e-7	5.86149e-05	0.690132	-0.769822	-2.41817	21	cg06838879, cg26444282, cg16440442, cg01228193, cg12334871, cg15697257, cg15167202, cg24040989, cg13590277, cg06654628, cg19091719, cg12172720, cg08125125, cg01025434, cg00227093	-0.135111
H2AFY	1.84202e-06	0.000355088	0.643552	-0.743143	-2.33437	21	cg16246489, cg15613420, cg18394340, cg24628744, cg01550148, cg09089653, cg07827630, cg26902279	-0.134673
NPPA	0.000473281	0.0199422	0.498493	-0.884678	-1.81412	5	cg20202438, cg06193043, cg05396397, cg24844545, cg25341925	-0.133857
C1orf86	5.92674e-05	0.00483816	0.557332	-0.660159	-2.18882	24	cg19490856, cg20617669, cg05523897, cg07048210, cg06203364, cg18565264, cg26031954, cg27528222, cg16117513, cg16296290, cg05937445, cg03665132, cg23441090, cg00656881	-0.133748
MIR1914	0.000617515	0.0235649	0.477271	-0.881169	-1.80693	5	cg07507493, cg21221377, cg20252837, cg01073332	-0.133262
PHKG1	3.60403e-05	0.00358917	0.557332	-0.856369	-2.10577	9	cg21940640, cg17603988, cg05724065, cg19759064, cg08370546, cg26422861, cg16857771, cg15666071	-0.131566
FAM198B	0.000140854	0.00889133	0.518848	-0.828721	-2.03779	9	cg24170465, cg03996539, cg03450635, cg07271580, cg25841987, cg26588825, cg12543949, cg24811290, cg02685990	-0.131517
COL7A1	0.00168176	0.0464109	0.45506	-0.736359	-1.86262	10	cg17913386, cg11846236, cg12448161, cg08977790, cg16357381, cg14957943, cg00158683	-0.131138
SFRP2	5.41243160196422e-7	0.000129252	0.659444	-0.673369	-2.46207	34	cg06549216, cg14063488, cg00082664, cg23292160, cg23121156, cg25645268, cg05874561, cg07999845, cg05164933, cg23207990, cg05961809, cg03202804, cg11354906, cg14330641, cg25775322, cg10942078, cg05774801, cg23910835, cg04965141	-0.130782
AKR7A3	0.000481919	0.02008	0.498493	-0.764568	-2.07611	12	cg02910873, cg04091063, cg24008908, cg16126458, cg20253350, cg11233384, cg00690710, cg09028008, cg07838106, cg17594860, cg05937630, cg08917933	-0.130157
NRN1L	0.000131385	0.00863852	0.518848	-0.830379	-2.04186	9	cg03294833, cg01068601, cg02308079, cg00511334, cg10574499, cg09756419, cg00925722	-0.13014
FOXS1	0.000414166	0.0188061	0.498493	-0.829796	-1.967	8	cg22329265, cg17974012, cg17631429, cg07809909, cg19145398, cg06021552, cg05289394	-0.129858
RAB3GAP1	0.000421962	0.0188061	0.498493	-0.832633	-1.89744	7	cg20995127, cg00714078, cg17339905, cg20072241, cg08471896	-0.129351
SUSD2	0.000905588	0.0306979	0.477271	-0.814318	-1.8557	7	cg03599338, cg21504353, cg26658927, cg03641847, cg23349242	-0.129129
DYSF	0.00076362	0.0279586	0.477271	-0.646291	-1.96423	19	cg26540905, cg17880014, cg09064252, cg07161827, cg10944735, cg00013475, cg09318508, cg00672622, cg18067847, cg03170698, cg08972867	-0.12857
CMYA5	0.00132492	0.0396979	0.45506	-0.80224	-1.90168	8	cg10257870, cg15197065, cg09481121, cg11438310, cg03546977, cg09655403, cg23279355, cg04154027	-0.128214
RUNX1T1	0.000294467	0.0151008	0.498493	-0.638372	-2.05485	22	cg01851874, cg02473460, cg19007731, cg05556361, cg18457433, cg24476103, cg22334059, cg07120544, cg07538339, cg15975574, cg11043251, cg17487050	-0.127921
C20orf166	0.00013178	0.00863852	0.518848	-0.621073	-2.08979	25	cg26844459, cg05756622, cg12437024, cg08093055, cg27447740, cg02053807, cg14126020, cg13264941, cg04362560, cg12039664, cg26379383, cg00499838, cg03331263, cg27578726, cg25567337, cg09750382	-0.126815
HAS1	0.00049131	0.0204181	0.477271	-0.884252	-1.81325	5	cg06416764, cg06785213, cg14141399, cg10807260	-0.126735
ACCS	0.000264296	0.0140122	0.498493	-0.737183	-2.03068	13	cg16963683, cg16512570, cg15894661, cg12867237, cg20240860, cg00452199, cg08632680, cg12287025, cg11200965, cg10598066, cg18265608, cg09339476	-0.126106
GSTO2	3.33636e-05	0.00340011	0.557332	-0.732176	-2.19492	17	cg23558438, cg22955449, cg03390723, cg00351324, cg13332774, cg25250998, cg07217928, cg26589669, cg16071118, cg08650507, cg06776915	-0.125969
CABLES1	0.00018577	0.0108876	0.518848	-0.693603	-2.07929	17	cg00455327, cg20786131, cg19476622, cg00751332, cg18793086, cg17143518, cg13495850	-0.125912
IGFALS	0.000457368	0.0197798	0.498493	-0.69883	-2.00664	15	cg09650989, cg00490583, cg08853572, cg06462780, cg10325224, cg06993429, cg06886374, cg02593924, cg00534624, cg05982504, cg00629117, cg07190921	-0.12283
PCDHGA11	0.00172632	0.0472155	0.45506	-0.612034	-1.91164	20	cg02715006, cg27630202, cg15874877, cg13718539, cg18118262, cg03892308, cg26485937, cg22175873, cg26647197, cg17857974, cg01729977, cg21928406, cg04845915, cg07179872, cg13598256, cg13951490	-0.122785
MAMSTR	6.49339586348532e-9	3.2467e-06	0.761461	-0.836962	-2.54373	19	cg19343034, cg13974464, cg13428516, cg27256309, cg12234455, cg18046677, cg15475323, cg10404009, cg16645983, cg03127558, cg18886062, cg14103343, cg10495207, cg02045294, cg13540341, cg21653641	-0.122573
TMEM184A	0.00158538	0.0447085	0.45506	-0.856481	-1.7563	5	cg04899361, cg21368161, cg00411097, cg16443926, cg12503394	-0.122064
TAGLN3	7.49492e-05	0.00565644	0.538434	-0.806752	-2.12635	11	cg13441378, cg19778003, cg04671541, cg18998911, cg20925462, cg19824689, cg14098532, cg14770958, cg20126106, cg25183613	-0.121048
DNHD1	0.00040289	0.0185771	0.498493	-0.771082	-2.03233	11	cg10703481, cg16126079, cg22014972, cg14370752, cg21500354, cg18103150, cg16322014, cg22908616	-0.120473
BANF2	1.50159e-05	0.0019693	0.593325	-0.849708	-2.14934	10	cg25959149, cg11525020, cg03785728, cg05872540, cg17891968	-0.120166
HIF3A	2.38993e-05	0.00267405	0.57561	-0.723203	-2.19799	19	cg25196389, cg05286653, cg01552731, cg15229275, cg09789590, cg26749414, cg14117138, cg14088357, cg11253785, cg23548163, cg02879662, cg19310908	-0.120114
HOXB6	4.9278e-05	0.00445451	0.557332	-0.629159	-2.18023	28	cg20591728, cg04435975, cg07318128, cg18878432, cg09983216, cg08832695, cg00072689, cg14509967, cg24889708, cg23217463, cg02566861, cg10906729, cg01986016, cg18684142, cg05888755, cg19828220, cg03803541, cg21387752, cg15435170	-0.116307
LINGO3	0.000165631	0.0100764	0.518848	-0.615759	-2.0719	25	cg08059112, cg13033578, cg25238537, cg11891591, cg11231751, cg19241679, cg22294740, cg23671699, cg18726360, cg09370594, cg08461451, cg00835193, cg21516724, cg24067214, cg18796458, cg17117171	-0.114754
NUDT4	0.0018028	0.0483973	0.45506	-0.853684	-1.75056	5	cg21411757, cg00110688, cg09688127, cg06392241	-0.11384
HIST1H3E	5.19715e-05	0.00452471	0.557332	-0.814243	-2.14609	11	cg07922606, cg26092675, cg01840333, cg11436222, cg16070018, cg03234702, cg13836098, cg14543412	-0.113731
GPR135	1.65138e-05	0.00211377	0.57561	-0.777041	-2.23121	15	cg08229199, cg10014563, cg04329105, cg22821834, cg16411251, cg22995959, cg16322262, cg04186360, cg05217962	-0.113653
L1TD1	0.00100907	0.0327487	0.45506	-0.754903	-1.90953	10	cg14850026, cg12640000, cg03731268, cg19594218, cg06190807, cg23049458, cg27424906, cg14254748	-0.113534
C1orf51	0.00114601	0.0356734	0.45506	-0.744149	-1.96134	11	cg00764612, cg09563216, cg01464052, cg15642292, cg21715963, cg07702853, cg07916884, cg06982544, cg21831898, cg10055771, cg03960066	-0.113404
SH3BP2	1.16041e-05	0.00158689	0.593325	-0.635623	-2.24694	30	cg23613051, cg07991621, cg18403548, cg08822227, cg26493054, cg24492202, cg10745272, cg01710886, cg22198044, cg15869071, cg04862097, cg12953200, cg00231918, cg17749374	-0.113009
LOC221442	1.82614e-05	0.00228268	0.57561	-0.895454	-2.0406	7	cg09580153, cg04346459, cg06671660, cg03644281, cg02167203	-0.112935
LIF	0.00173942	0.0474119	0.45506	-0.853382	-1.84283	6	cg20360212, cg19131731, cg23486853, cg04193415, cg14193886, cg19539004	-0.112325
SCIN	1.01397404222202e-7	3.46139e-05	0.704976	-0.817074	-2.47004	18	cg26976888, cg02273970, cg05311388, cg12423584, cg10915772, cg02924053, cg04205943, cg07541786, cg20552487, cg18078387, cg17262025, cg08912317, cg07790939	-0.112117
SPOCK2	0.00114121	0.0356734	0.45506	-0.738122	-2.0043	12	cg02595823, cg06970090, cg26435178, cg10856045, cg10983208, cg08641278, cg09661010, cg00661320, cg12623536, cg02909446	-0.110874
ZNF167	0.000511618	0.0207763	0.477271	-0.799085	-1.96491	9	cg06566994, cg23437843, cg03795847, cg21867345, cg13212382, cg13540256	-0.109841
HPN	0.000857674	0.0295391	0.477271	-0.750489	-1.97805	11	cg06672753, cg24715735, cg03136563, cg06151964, cg11749828, cg02060639, cg15234271	-0.108541
AQP1	0.000264622	0.0140122	0.498493	-0.781761	-2.06048	11	cg00516678, cg09676669, cg00622010, cg25075794, cg18080604, cg04372674, cg11827925, cg20176648, cg26923410, cg07135629	-0.10816
DNAH7	0.000463898	0.0197798	0.498493	-0.801397	-1.9706	9	cg18527435, cg16593556, cg19374305, cg00369640, cg08122351, cg19655195, cg03469482, cg13045813	-0.105033
WDR88	0.00018458	0.0108876	0.518848	-0.746967	-2.05763	13	cg27124370, cg07827796, cg17764715, cg18867912, cg06679563, cg19369438, cg13821038, cg19468962	-0.104849
ADRA1A	0.000481919	0.02008	0.498493	-0.76396	-2.07446	12	cg21230493, cg02409177, cg00460235, cg20303399, cg09557462, cg07645844, cg17963840, cg26730369, cg22461835, cg23008606	-0.10435
EFCAB4A	6.30141e-05	0.00501604	0.538434	-0.915606	-1.9772	6	cg26015384, cg26795789, cg15883721, cg09253931, cg25144276	-0.104174
PLEKHA6	0.00016795	0.0101022	0.518848	-0.63708	-2.1123	24	cg18222590, cg14831745, cg10094886, cg09085216, cg08550490, cg23094674, cg20292636, cg26895569, cg15695045, cg06807117, cg16029875, cg24864241, cg21581873, cg27549944, cg26787863, cg18865257	-0.103029
NME5	0.00125893	0.0384405	0.45506	-0.776416	-1.90917	9	cg09047573, cg22656956, cg20452230, cg13707560, cg25507001, cg16354091	-0.102656
C1orf210	0.000540306	0.0216664	0.477271	-0.798021	-1.9623	9	cg00500789, cg23800435, cg04289036, cg12752420	-0.101805
GPR62	0.000857674	0.0295391	0.477271	-0.815773	-1.85902	7	cg12593812, cg25499397, cg25773386, cg01844642, cg08072716	-0.10158
SLC44A4	3.19551e-05	0.00329859	0.557332	-0.78156	-2.15293	13	cg27003765, cg07357081, cg11785183, cg04567302, cg03045620, cg19770715, cg16553272, cg24529722, cg24493649, cg07363637, cg10095654	-0.100622
CLU	4.71478e-06	0.000785797	0.610527	-0.697412	-2.27028	23	cg12729838, cg14917244, cg22313574, cg08594681, cg25302704, cg19442470, cg19549068, cg11775417, cg11783834, cg00359590, cg13488078, cg21739400, cg23460950, cg13159325	-0.10048
DCTN1	0.00100696	0.0327487	0.45506	-0.742372	-2.01584	12	cg14601444, cg20202112, cg15366555, cg09416271, cg25721732, cg20303028, cg08864042	-0.100159
EFNA4	0.000138147	0.00886314	0.518848	-0.742379	-2.10032	14	cg00585901, cg15141467, cg18832152, cg16905506, cg13069100, cg11491247, cg20140173	-0.0972257
C17orf28	0.000321836	0.0160918	0.498493	-0.777196	-2.04845	11	cg03154277, cg05865011, cg03553897, cg24428040, cg13745142	-0.0969825
KAZALD1	0.000229481	0.0127489	0.518848	-0.688162	-2.06297	17	cg13269555, cg15302379, cg26605164, cg17333042, cg21942670, cg08227353, cg02949340, cg07638935, cg09563120, cg23534216, cg12060422, cg09587640, cg10342899	-0.0962846
GLI3	7.38797e-06	0.00113297	0.610527	-0.636517	-2.29948	33	cg02370770, cg16524701, cg06310816, cg17390350, cg11366849, cg02483271, cg24497732, cg15751116, cg17588800, cg04131524, cg14396995, cg25726664, cg15078211, cg19208079, cg12853563	-0.0956125
COMMD7	0.00166254	0.0464083	0.45506	-0.736597	-1.86322	10	cg06604199, cg23396732, cg13127741, cg18884368, cg20716932, cg18501615, cg18586851	-0.0930359
LTBP1	0.000415448	0.0188061	0.498493	-0.768	-2.08543	12	cg15135286, cg13652008, cg11199399, cg14102437, cg11918450, cg25121332, cg04729594, cg27072387, cg03906115, cg08357990	-0.0926979
SECTM1	0.000441705	0.0192569	0.498493	-0.629856	-1.97851	21	cg19865896, cg21853510, cg20481110, cg04722643, cg05744064, cg07468956, cg02441711, cg26214645, cg02780269, cg15991309, cg10249734, cg07369606	-0.0919282
DNASE1L2	0.000961066	0.0321696	0.477271	-0.782902	-1.92512	9	cg12619509, cg08988951, cg08921185, cg05581415, cg27557378	-0.0917644
LIMD1	0.00112203	0.0353397	0.45506	-0.739252	-2.00736	12	cg02336827, cg06374185, cg08534342, cg18779283, cg03534662, cg09608765, cg12902719	-0.0915876
GPR150	5.88947e-05	0.00483238	0.557332	-0.845576	-2.07923	9	cg06974515, cg25583491, cg06166809, cg04597449, cg22951509, cg26224060, cg22730464, cg14615784, cg12864597	-0.0904859
RAPSN	0.000721997	0.0266789	0.477271	-0.766388	-1.93858	10	cg14407987, cg01947936, cg26454662, cg13047308, cg27466532, cg09163021, cg03400491, cg15679098, cg07407499	-0.0894776
FLJ40125	0.000769811	0.0280147	0.477271	-0.764699	-1.93431	10	cg03213216, cg06579875, cg09444186, cg06520812, cg05534427, cg22569340, cg07068062, cg00116838	-0.0893322
LLGL2	0.000354467	0.0170827	0.498493	-0.788489	-1.99449	10	cg20366832, cg08827674, cg15758175, cg23758016, cg21391660, cg02679955, cg00715047	-0.0889517
CALCA	9.86983e-05	0.00695671	0.538434	-0.563286	-2.12226	38	cg05093325, cg08176386, cg05397812, cg11596897, cg06295856, cg00332249, cg18470144, cg22183706, cg16245265, cg26833169, cg07529966, cg06796866, cg11697588, cg22863523, cg26676559, cg11488893, cg27413462, cg25783352, cg18810922, cg17072805, cg26393713, cg24442913, cg14106660, cg25943588, cg10467022, cg22085702, cg12083965, cg07238401, cg01995938, cg13491234, cg14348532, cg02077276	-0.0880931
NR2F6	0.000378256	0.0179587	0.498493	-0.787583	-1.99219	10	cg14989308, cg06108395, cg16749578, cg24057642, cg20981127, cg04249142, cg27383975	-0.087626
TBX15	9.83411e-06	0.00139244	0.593325	-0.549177	-2.1872	49	cg03760839, cg21295088, cg24842086, cg05363616, cg24720355, cg14415885, cg14175690, cg07820868, cg13080379, cg11391335, cg21647227, cg13655674, cg26104752, cg19730691, cg25755283, cg16990168, cg23588217, cg05172122, cg24475782, cg02829688, cg00173504, cg24884142, cg06204711, cg02177231, cg27517681, cg21392341, cg14565725, cg18944010, cg06158650, cg09260773, cg24144440, cg25340966	-0.0867408
FGF12	0.00107348	0.0342145	0.45506	-0.595396	-1.97409	24	cg04003850, cg04988476, cg18780257, cg01257828, cg15543551, cg10511904, cg00386551, cg02992632, cg07127762, cg15104158, cg06804312, cg02403395, cg19507527, cg01255414, cg03401266, cg22069098, cg15048660, cg16376000, cg23207710, cg16366473	-0.0860562
SLC27A3	2.15453e-05	0.00248242	0.57561	-0.788751	-2.17273	13	cg24408896, cg19773045, cg07246449, cg06239526, cg21279955, cg16247817, cg00421624, cg06089988	-0.0860331
INF2	1.583445183523e-7	4.60639e-05	0.690132	-0.768818	-2.47474	22	cg16004738, cg13578465, cg23998240, cg05873568, cg10797387, cg07155724, cg05975654, cg01836137, cg04573078, cg02092616, cg04698974, cg27286011, cg17984022, cg10900068, cg16147932, cg06611606, cg11730703	-0.0858555
PLXNB1	0.000111044	0.00757815	0.538434	-0.759724	-2.09277	13	cg12069042, cg08534147, cg01313363, cg10235961, cg01189606, cg12030667, cg02979520, cg00207352	-0.0856511
ABCD2	0.000933118	0.0314313	0.477271	-0.872396	-1.78894	5	cg27288424, cg08424219, cg15876417, cg25116882	-0.0855316
ADAM12	0.00100907	0.0327487	0.45506	-0.755339	-1.91063	10	cg00922781, cg13488201, cg04892170, cg05181041, cg16257029, cg14621053, cg02327997, cg05237641	-0.0849206
DPP6	0.000495392	0.0205344	0.477271	-0.627069	-1.96976	21	cg00446413, cg02485566, cg00017489, cg25502399, cg06002683, cg27032232, cg18940047, cg06495961, cg02855576, cg19161124, cg07590961, cg09124223, cg24011260, cg10552126, cg14523847, cg15549927, cg04083575	-0.0843458
MGAT4B	1.19991e-05	0.00162022	0.593325	-0.795907	-2.25176	14	cg22014398, cg18947000, cg25103161, cg10561067, cg14446808, cg23910787, cg06589507, cg00274406, cg23011886	-0.0841351
INSC	0.000846002	0.0295296	0.477271	-0.655976	-1.98304	18	cg12828075, cg12170314, cg13997645, cg23463269, cg01406482, cg22792646, cg23930945, cg09755939, cg24299074, cg06049367, cg11264584, cg02434443	-0.0839589
RASGRF1	1.07339968240047e-7	3.50498e-05	0.704976	-0.665952	-2.49266	37	cg04813639, cg16154416, cg13571707, cg15156078, cg17821321, cg19431448, cg20574415, cg03711182, cg11806630, cg13937040, cg21864519, cg09275910, cg21840434, cg14984684, cg05529500, cg24733262, cg25673084, cg04828458, cg20973720, cg15840638, cg22699279	-0.0806496
APBB2	5.57272e-05	0.00469282	0.557332	-0.539911	-2.06076	43	cg06485940, cg26244738, cg04917391, cg21330088, cg05894734, cg23735712, cg12455762, cg25275945, cg05020685, cg09616640, cg24992745, cg24656517, cg03870448, cg01954188, cg08016336, cg11404380, cg08670693, cg27495108	-0.0798948
FAM110A	1.87108e-05	0.00229409	0.57561	-0.667834	-2.25218	26	cg10636447, cg16406078, cg08038409, cg08137888, cg20289911, cg14855292, cg19424265, cg20364050, cg14170976, cg06235351, cg26275986, cg04015907, cg02697721	-0.0798458
FXYD1	0.00164829	0.0461868	0.45506	-0.670893	-1.89807	14	cg23178195, cg05247914, cg07780528, cg04425701, cg24168413, cg03078169	-0.0791125
FAM196A	0.000604013	0.0232873	0.477271	-0.667808	-1.97064	16	cg03129384, cg25321212, cg00500564, cg08218734, cg23082862, cg24053748, cg18441102, cg26878169, cg06525651, cg18368487, cg04128746, cg25984344, cg20337547	-0.0780251
PTPRH	0.00030724	0.0156414	0.498493	-0.894343	-1.83394	5	cg07097098, cg21559943, cg19673376, cg26610167	-0.0768461
TMEM105	0.000980911	0.0325222	0.45506	-0.654726	-1.93204	16	cg20719001, cg22532155, cg06727703, cg01905773, cg03841376, cg23514211, cg09695261, cg25555068, cg21735384	-0.0767607
NOX4	0.000899377	0.0305521	0.477271	-0.676404	-1.94224	15	cg24309428, cg26811159, cg17063929, cg03793270, cg12161228, cg08725840, cg11670211, cg22661893	-0.0765563
TAPBP	1.18373e-06	0.000242816	0.643552	-0.645786	-2.40511	36	cg25954512, cg10134527, cg27168291, cg18144560, cg04415168, cg14096569, cg21330831, cg26646118, cg05210804, cg14288848, cg11917542, cg07160118, cg04678230, cg14309283, cg10376053, cg04794804, cg01199618, cg13124788, cg13027595, cg08573355, cg07895437, cg17055704, cg26315802, cg14170426, cg24221373, cg20185718	-0.076031
PIGZ	0.0016241	0.045669	0.45506	-0.737968	-1.86669	10	cg00936626, cg19280206, cg03928961, cg05674437	-0.0756089
GNG3	5.0256e-05	0.0044672	0.557332	-0.765149	-2.16474	14	cg20342105, cg10573476, cg13856573, cg26213368, cg07237830, cg24755189, cg11264539, cg13916928, cg01141838	-0.0754308
GNRH2	0.00103045	0.0330404	0.45506	-0.810694	-1.84744	7	cg04267184, cg23848712, cg01583485	-0.0749171
SFRP1	0.0018397	0.0488957	0.45506	-0.617244	-1.87595	19	cg10406295, cg04255616, cg07935886, cg03133371, cg22418909, cg13398291, cg00000321, cg14824386, cg14904908	-0.0747582
FAIM	1.54035e-05	0.00198754	0.57561	-0.74406	-2.23055	17	cg22175303, cg02712878, cg04148458, cg16629637, cg06309968, cg01025283, cg00374927, cg13538845, cg18195384, cg25828607	-0.0741738
NEIL1	0.000126917	0.00842599	0.518848	-0.857771	-1.95472	7	cg12978308, cg12600197, cg07928073, cg19831197, cg05281061	-0.073621
SEC31B	0.00140067	0.0412721	0.45506	-0.684986	-1.8869	13	cg04611437, cg20831708, cg00730561, cg01072942, cg26381313, cg05064489, cg04835284, cg23725321, cg26705561, cg16300509, cg26458072	-0.0730795
ATP5G2	0.000314516	0.0158746	0.498493	-0.668164	-2.03071	19	cg09706122, cg04418091, cg08995424, cg02056144, cg10859192, cg16264705, cg19842134, cg22997177, cg16778769, cg06632207, cg15007132, cg26971330, cg02905198, cg23278196, cg13691247, cg27479634	-0.0730083
LOX	0.000273232	0.0142867	0.498493	-0.693969	-2.09789	18	cg12580445, cg08623535, cg06508445, cg07233159, cg01824804, cg21482489, cg21215899, cg08920068, cg01429321, cg23913350, cg20703137, cg16274199, cg03619973	-0.0717204
CYB561	0.000824304	0.0292983	0.477271	-0.641994	-1.95117	19	cg11442173, cg27018502, cg23527902, cg21890738, cg07695566, cg10782218, cg14204735	-0.0713884
ZNF148	5.20402e-05	0.00452471	0.557332	-0.69613	-2.17431	20	cg12508343, cg18011163, cg22895305, cg16704739, cg02970696, cg24591090, cg26994334, cg00171634, cg01289769, cg26313511	-0.0709048
LOC389333	0.000888033	0.0304251	0.477271	-0.686661	-1.94268	14	cg09156097, cg05137680, cg18796287, cg08220120, cg08720517, cg15911153, cg09225449, cg05449136, cg08719608	-0.0706885
TLX1NB	0.000624156	0.0236366	0.477271	-0.543188	-1.92018	30	cg08741898, cg26227310, cg16448058, cg25856018, cg10999413, cg02450004, cg05329692, cg02096397, cg09586183, cg25741023, cg05244720, cg05597349, cg24735307, cg03269050, cg20615879, cg18964775, cg17034508, cg17535691, cg02586182, cg11196237, cg02577433, cg15468521, cg19008088, cg03020810	-0.0699873
EXOC3L2	0.00043444	0.0191119	0.498493	-0.766271	-2.08073	12	cg12009516, cg14876077, cg09450024, cg02006647, cg14184817, cg00449767, cg08882547, cg03316237, cg01565314	-0.0699167
NDRG1	0.000955969	0.0320661	0.477271	-0.683978	-1.93509	14	cg00799984, cg01828328, cg20100745, cg17129188, cg07477160, cg07062933	-0.0688269
LOC100128071	0.000259854	0.0138589	0.498493	-0.782546	-2.06255	11	cg04093047, cg01555014, cg10249224, cg12064008, cg21921630, cg06529818, cg21172540, cg15061530, cg22045990	-0.0685391
FAM110C	0.000989848	0.0325222	0.45506	-0.755971	-1.91223	10	cg23548885, cg20318662, cg27106476, cg14255256, cg15850520, cg01880096	-0.0683662
RIN1	0.00156644	0.0443595	0.45506	-0.740598	-1.87335	10	cg17066238, cg23220439, cg14562054, cg14042308, cg05049335	-0.0679191
ESR2	0.00122307	0.0375608	0.45506	-0.644878	-1.94949	18	cg23494957, cg01845091, cg01015652, cg11059483, cg16792632, cg22778790, cg04210631, cg20019356, cg15229027, cg08106184, cg11070000, cg19583967, cg01773059, cg02306513	-0.0677447
SLC12A4	0.000437006	0.0191119	0.498493	-0.647145	-2.02131	20	cg08571821, cg08877617, cg23656386, cg04822405, cg08958168, cg04539111, cg03061352, cg06071083, cg06378129, cg26912222, cg09086087, cg09117114, cg27539214, cg10544611	-0.0675237
LIMS2	2.1566e-05	0.00248242	0.57561	-0.613004	-2.24135	34	cg03689092, cg22542731, cg20476058, cg18335290, cg11535366, cg19426955, cg03555157, cg16944093, cg18044111, cg21339084, cg03198029, cg13099839, cg06107159	-0.0666869
ADPRHL1	5.8088e-05	0.00480896	0.557332	-0.660922	-2.19135	24	cg21304833, cg23417523, cg21243846, cg20731693, cg14845091, cg00463202, cg21834032, cg12912869, cg20773767, cg27490101, cg25320816, cg01679512, cg14339867	-0.0664292
SMAD3	7.09611e-05	0.00545521	0.538434	-0.590323	-2.17441	35	cg22589511, cg26913446, cg13042808, cg13331691, cg01710852, cg17092065, cg07110488	-0.066355
RAI1	9.76996e-06	0.00139244	0.593325	-0.507176	-2.1361	65	cg27208169, cg03720762, cg14720773, cg17844831, cg02147681, cg06775073, cg04581327, cg15246895, cg00073010, cg10870160, cg06488957, cg19439123, cg08293097, cg26126806, cg00703843, cg15906409, cg13000649, cg12581691, cg19447962, cg16087060, cg24136700, cg09777657, cg12837552, cg18909666, cg11817999, cg02483128, cg23601905	-0.0662516
PROZ	0.000463898	0.0197798	0.498493	-0.883285	-1.9074	6	cg01238865, cg26497342, cg25734864	-0.0656307
PTK2B	0.000104619	0.00724633	0.538434	-0.626226	-2.1447	27	cg21186296, cg11641102, cg15681255, cg21299372, cg20135243, cg15712821, cg18234130, cg23698023, cg07747343, cg16350314, cg23736307, cg12743031, cg06815112, cg14221460, cg23725592, cg07216194	-0.0651378
CAMKK2	0.00040266	0.0185771	0.498493	-0.635187	-1.99526	21	cg27269936, cg04932465, cg16184818, cg13285862, cg13839391, cg07273803, cg12270129, cg23235876, cg04630171, cg19880722, cg03865604, cg13374726, cg16942632, cg14504499, cg04832916	-0.0650064
TSSK3	0.000987778	0.0325222	0.45506	-0.744006	-2.02028	12	cg16379513, cg04093047, cg01555014, cg10249224, cg19921279, cg12064008, cg21172540, cg15061530, cg22045990	-0.0636711
KIF3C	0.00120478	0.0372887	0.45506	-0.689169	-1.89842	13	cg22898783, cg10386445, cg00094851, cg09942448, cg07596494, cg07751331	-0.0624141
C16orf79	2.75532e-05	0.00295874	0.57561	-0.842149	-2.13022	10	cg01966105, cg10160842, cg26939297, cg05258689, cg25665528, cg26873644, cg07762234, cg07105046	-0.0618115
C10orf58	0.000144489	0.00906596	0.518848	-0.659228	-2.07077	21	cg22593177, cg11876524, cg09425356, cg12069540, cg16751764, cg19862899, cg02750471, cg26773567, cg05327931, cg03599037, cg25372335	-0.0616083
MBNL1	3.87737e-05	0.00371485	0.557332	-0.681651	-2.14121	21	cg09219813, cg15862923, cg24333845, cg02948718, cg25612596, cg04808946, cg06158244, cg13702222, cg15488194, cg10321266, cg05840750, cg14423778, cg24572995, cg25165701, cg12360736, cg02095806, cg00661523	-0.0610409
BMP4	5.25998e-05	0.00452471	0.557332	-0.676353	-2.12457	21	cg02254554, cg18686155, cg04937184, cg09229893, cg16277510, cg24526899, cg01963240, cg20297199, cg16389901, cg10952804, cg01873886	-0.0604808
RASSF1	0.000981617	0.0325222	0.45506	-0.498006	-1.93248	45	cg08047457, cg25747192, cg04540383, cg06172942, cg12966367, cg21522636, cg13497155, cg21554552, cg25486143, cg13872831, cg01932734, cg21372200, cg27569446, cg11035216, cg15043975, cg19152024, cg03297783	-0.057771
CCDC140	6.66400524035568e-8	2.47963e-05	0.704976	-0.657999	-2.49047	39	cg07119829, cg19352038, cg02245378, cg16325502, cg15703632, cg10269365, cg20584905, cg08697503, cg20969194, cg03539789, cg12597169, cg10757065, cg15133719, cg18077971, cg16529477, cg02938320, cg13485564, cg08431536, cg20923619, cg10544031, cg19102771, cg14559259, cg19476053, cg02710571, cg00926215, cg23546474, cg10035294, cg14093610, cg14064356, cg14265823, cg01954737, cg14688579	-0.057611
B3GALT4	1.50119648664839e-7	4.60639e-05	0.690132	-0.590764	-2.38847	53	cg11626629, cg10633838, cg19241689, cg00052772, cg19156220, cg26270195, cg23950233, cg21618521, cg04262471, cg17416730, cg16396284, cg03189210, cg03108070, cg26912426, cg06362282, cg03721978, cg22878489, cg13365340, cg06753439, cg27147350, cg26055446, cg04263436, cg24605046, cg00163549, cg09349343, cg17103217, cg10426422, cg19268452	-0.0575964
PCDH17	0.000567763	0.0223057	0.477271	-0.701742	-1.98535	14	cg14427009, cg03865667, cg15112032, cg13806135, cg00208153, cg11312408, cg12606396, cg12432236, cg25891355, cg26444528, cg07430472, cg07921625, cg04413320, cg22840780	-0.057352
SLC1A4	2.88333e-05	0.00304108	0.57561	-0.719239	-2.18594	19	cg19220282, cg20698421, cg27362103, cg23831876, cg00498211, cg12682392, cg21437521, cg00877964, cg11866527, cg02085294, cg26748578, cg07715387, cg23581656	-0.0571039
SEPT8	0.00167307	0.0464109	0.45506	-0.584781	-1.9389	24	cg27309611, cg08979191, cg23077575, cg17025275, cg02539882, cg19518672, cg06941635, cg13334727, cg00265442, cg14453949, cg18090331, cg07429284, cg25212993, cg01444808	-0.0569811
MAGI2	3.41981e-05	0.0034631	0.557332	-0.706161	-2.20564	20	cg17463145, cg05270344, cg24021956, cg12258161, cg05902852, cg01158680, cg20537629, cg14464244, cg13382769, cg20996682, cg24391460, cg02523844, cg15210108, cg07985720	-0.05676
DLX5	0.00138294	0.0409003	0.45506	-0.603459	-1.94247	22	cg16924616, cg13344740, cg05597836, cg17916835, cg19962750, cg04737114, cg01169726, cg00096922, cg17083494, cg11997899, cg16876790, cg26757388, cg00930455, cg13286614, cg20250426, cg01448276, cg10243939, cg09426103, cg18544329	-0.0566284
GTPBP10	0.000138487	0.00886314	0.518848	-0.810174	-2.04934	10	cg25876024, cg07812819, cg18934581, cg15917344, cg04682406, cg11909310, cg21573611, cg16014136	-0.0563431
LRRC56	0.000613677	0.02349	0.477271	-0.667417	-1.96949	16	cg07554011, cg02606081, cg06862167, cg22174486, cg07354728, cg27158867, cg19737664, cg05798318, cg01589760, cg06921282, cg11130223, cg25016127, cg10072309	-0.0554906
ACD	9.58192e-05	0.00684423	0.538434	-0.638004	-2.15158	26	cg01287707, cg16794070, cg01573194, cg15426734, cg11698099, cg04607024, cg26919100, cg07660929, cg07469744, cg07492143	-0.0550265
COMT	6.46915e-05	0.00511305	0.538434	-0.560526	-2.12155	39	cg01335087, cg25836061, cg23601416, cg20709110, cg22546130, cg12728623, cg06787004, cg07579946, cg04856117, cg06860277, cg03724721, cg06346307, cg11361387	-0.0548007
NCOR2	1.48602e-05	0.00196498	0.593325	-0.583997	-2.21038	39	cg13146040, cg22820108, cg04403415, cg06204938, cg10996589, cg13416396, cg04347477, cg01054110, cg05948411, cg22700848, cg14256268, cg15627464, cg18906815, cg26581206, cg22580512, cg10609442, cg25449924, cg22828383, cg09825309, cg20978380, cg26406891, cg17187521, cg11639950, cg18221226, cg23611643	-0.053716
NLGN1	0.00164479	0.0461696	0.45506	-0.564174	-1.83655	23	cg13582793, cg05722552, cg23642200, cg21120436, cg24600895, cg19245371, cg09229620, cg15225201, cg06304401, cg27315556, cg17587648, cg21946824, cg07489890, cg05543049	-0.0529287
BSCL2	2.9613e-05	0.00309679	0.57561	-0.659312	-2.22344	26	cg20342105, cg10573476, cg13856573, cg26213368, cg07237830, cg23916044, cg24755189, cg11264539, cg21163128, cg13916928, cg01141838, cg26333513, cg14638988, cg10336707, cg01236148	-0.0522643
BAI3	0.000158678	0.00976479	0.518848	-0.724616	-2.08068	15	cg09747829, cg09805943, cg26668430, cg17094144, cg14031178, cg10244047, cg04569381, cg08409816, cg03938432, cg13225596, cg10467432, cg26862527, cg13045310	-0.0518932
TBC1D8	0.00150878	0.0432626	0.45506	-0.741797	-1.87638	10	cg10523140, cg09285418, cg05186375, cg11052081, cg10182355, cg12772821, cg15864491	-0.050592
EPPK1	0.000417848	0.0188061	0.498493	0.604945	2.02435	25	cg06592260, cg21135560, cg11474468, cg04146982, cg06009267, cg19593732, cg14475913, cg21511395, cg17497536, cg04745771, cg05253226, cg00065088, cg02735682, cg26138480	0.0623478
ZNF619	0.000829755	0.0292983	0.477271	0.781536	1.95823	9	cg23434122, cg22218536, cg21942438, cg03053581, cg12176605	0.0642438
HOXA11	2.15635119301427e-10	1.72508095441142e-7	0.826657	0.771948	2.72173	31	cg12810084, cg18978493, cg24988255, cg01729491, cg04822748, cg16038003, cg16608407, cg04340874, cg21447117, cg03785696, cg10657141, cg15916646, cg07116997, cg00705992, cg15760840, cg09661370, cg17466857, cg15623480, cg17950095, cg08479590, cg24446586, cg13352750, cg12997720	0.0643635
IGF2	2.38021399288388e-7	6.56611e-05	0.690132	0.526827	2.25224	82	cg05777976, cg24047810, cg15508379, cg02425416, cg23030069, cg17462140, cg20088847, cg24431667, cg13928782, cg11701022, cg21237591, cg22225943, cg05323345, cg15168906, cg08014499, cg01368777, cg05444816, cg05203776, cg06460568, cg14895961, cg17300736, cg19131227, cg12614029, cg10650127, cg26719629, cg13167664, cg10501065, cg26517849, cg10037494, cg20895511, cg08686462, cg21667878, cg03553386, cg0…	0.0662607
ZNF767	0.000351649	0.0170496	0.498493	0.842758	1.94428	7	cg08744726, cg18500448, cg18311708, cg00281600	0.0669112
DAB1	0.00168273	0.0464109	0.45506	0.414399	1.74415	74	cg18287310, cg05775746, cg12629008, cg17448028, cg00944580, cg04910179, cg02760152, cg09231295, cg01067603, cg14777634, cg13691257, cg25346709, cg12411808, cg17502213, cg01074356, cg08724028, cg04937080, cg24484905, cg07201450, cg02774129, cg01770707, cg09509503, cg15553814, cg10759272, cg05375728, cg00763223, cg23691223, cg18229457, cg05137378	0.0670597
MRPL55	0.00052466	0.0212388	0.477271	0.760735	2.02408	11	cg09462576, cg08158976, cg22163199	0.0692293
SLC29A4	0.000330704	0.0163119	0.498493	0.803611	2.01354	9	cg10161423, cg12838902, cg23738353, cg00992711	0.0709126
APLNR	0.00112636	0.0354063	0.45506	0.773811	1.93887	9	cg20322837, cg00074348, cg15155441	0.0709352
SEMA5A	0.000963691	0.0321901	0.477271	0.599458	1.97433	24	cg16477662, cg00855685, cg12505991, cg02476461, cg09699193, cg22549558, cg05883978, cg12676289, cg11776321, cg02072484, cg02452058, cg18616062	0.0732908
ATG5	0.00055951	0.0221588	0.477271	0.716451	1.99927	13	cg10566763, cg09354267, cg21148531, cg14951955	0.0766581
ODZ4	0.000245868	0.0134722	0.498493	0.480672	1.90898	56	cg25837979, cg04726985, cg25783326, cg20480334, cg05473648, cg17233829, cg11076902, cg21765235, cg06562283, cg06892009, cg14098737, cg26452771, cg15310583, cg04212127, cg12830752, cg11251728, cg03648711, cg21094613, cg02409108, cg14762722, cg00908927, cg05340269, cg26430023, cg27214378, cg11179180	0.0778122
ZNF717	2.0039e-05	0.00237499	0.57561	0.825328	2.24212	12	cg25421663, cg11938051, cg25964040, cg17286435, cg09536694, cg01999295, cg02621032	0.0833294
DCAF4L2	0.000570188	0.0223057	0.477271	0.711368	2.02369	14	cg03537537, cg15707869, cg18543993, cg10222925, cg21181391, cg11498870, cg17703554, cg07086592, cg20100668, cg23701865, cg13008331	0.0841918
STEAP2	0.000793115	0.0284525	0.477271	0.639263	1.98169	20	cg26904169, cg26521402, cg20474924, cg02206373, cg14884160, cg21486465, cg27367526, cg20895785, cg08646355	0.0847199
FLJ44606	0.000250507	0.0136796	0.498493	0.713576	2.07487	16	cg18710053, cg10812634, cg27097438, cg02304092, cg22905511, cg21113900, cg26885951, cg17848407, cg14340928, cg10200291	0.086251
SLC16A12	3.65865e-05	0.00361348	0.557332	0.665823	2.15648	23	cg02584459, cg04349243, cg15620114, cg14920044, cg11832210, cg22591480, cg12005098, cg18624636, cg23685037, cg26452584, cg11960629, cg02079377, cg03662571, cg12226009, cg02634414, cg00655147	0.0863999
DDX4	0.000690225	0.0256828	0.477271	0.707607	2.01299	14	cg22696214, cg02269094, cg09637885, cg20414753, cg01822785, cg10585263, cg09528988, cg11139041, cg27311866, cg27113929, cg04463551, cg15190754, cg08589821	0.087376
SNRPN	8.77846e-05	0.00632682	0.538434	0.554289	2.06952	42	cg22678136, cg01786704, cg02305723, cg12509344, cg08560373, cg25657700, cg21061553, cg26033681, cg20775837, cg25978208, cg09206878, cg01432432, cg27644292, cg22259765, cg26939721, cg19964320, cg08372135, cg13073261, cg24785225, cg11826663, cg10271763, cg02171545, cg19803984, cg21746532, cg27233338, cg25030262, cg10428394, cg14851390, cg27304225, cg02152271	0.0908664
GPR45	0.00115241	0.035803	0.45506	0.669004	1.99462	17	cg22253945, cg03997393, cg01046703, cg03722643, cg00449608, cg21399079, cg02858997, cg11852218, cg08008105, cg09833737, cg11565042, cg02571972	0.0942269
PCDHA11	0.000777624	0.0280225	0.477271	0.784074	1.96459	9	cg17729007, cg26514430, cg17482089, cg14514813, cg01369220, cg22869668, cg25024993	0.097298
CCDC65	0.000899348	0.0305521	0.477271	0.779009	1.9519	9	cg14995783, cg03711050, cg22827806	0.100014
SYCP1	0.000620051	0.0235649	0.477271	0.756441	2.01266	11	cg07832006, cg07724623, cg10440578, cg03964233, cg04115969, cg23257564, cg24330514, cg27332337, cg18087477	0.101763
H1FNT	0.000351649	0.0170496	0.498493	0.770766	2.05077	11	cg00601486, cg15456555, cg03200309, cg00745543, cg00346523, cg26257969, cg13662851, cg24009650	0.101967
DLGAP2	2.48607e-06	0.000457207	0.627257	0.58705	2.26248	47	cg15186616, cg04050941, cg26321366, cg19404723, cg04058153, cg07012128, cg05951763, cg12618806, cg21851391, cg25955692, cg11691504, cg11217367, cg13725636, cg18629407, cg21755806, cg01527581, cg27412284, cg21127601, cg18496841, cg18427696, cg20009866, cg10636144, cg03006172, cg04007792, cg25265764, cg11254573	0.101974
HRH2	0.000328765	0.0162856	0.498493	0.6103	2.04227	25	cg06857674, cg25599573, cg06477056, cg25568981, cg02389195, cg17200850, cg17578539, cg02765962, cg05919907, cg05011238, cg20277670, cg17405853, cg14345676, cg03657040, cg15207662	0.1022
IL1F7	0.000831338	0.0292983	0.477271	0.740014	2.01036	12	cg01199888, cg02229946, cg00714464, cg12290450, cg10269439, cg03712744, cg06156847, cg12625824	0.103995
MARCH1	0.000147714	0.00923216	0.518848	0.578068	2.07758	36	cg02570981, cg15498306, cg05093071, cg19400238, cg23679141, cg16244944, cg10962056, cg08748033, cg00557872, cg03836638, cg06166885, cg24132580, cg05493407, cg09248897, cg06718080, cg22395811, cg07259382, cg13078134, cg22818762	0.106177
ZNF554	0.00126606	0.0385848	0.45506	0.870631	1.91357	6	cg16704464, cg27495444, cg11689605, cg08531998, cg22664697, cg02305149	0.107801
PDE11A	0.000853133	0.0295391	0.477271	0.637355	1.97577	20	cg04686481, cg12462078, cg25207147, cg21488093, cg06382167, cg10774701, cg23468897, cg19565305, cg26389888, cg10592563, cg02369725, cg21243919, cg07211496	0.108109
SNORD115-12	0.000467299	0.0197798	0.498493	0.715099	2.0343	14	cg07632934, cg00625161, cg05421651, cg18076399, cg14002752, cg12067043, cg07144689, cg04060551, cg14425199, cg25908613, cg02966053, cg03188200, cg27448950	0.111201
SNORD115-5	0.000467299	0.0197798	0.498493	0.715099	2.0343	14	cg07632934, cg00625161, cg05421651, cg18076399, cg14002752, cg12067043, cg07144689, cg04060551, cg14425199, cg25908613, cg02966053, cg03188200, cg27448950	0.111201
SNORD115-9	0.000467299	0.0197798	0.498493	0.715099	2.0343	14	cg07632934, cg00625161, cg05421651, cg18076399, cg14002752, cg12067043, cg07144689, cg04060551, cg14425199, cg25908613, cg02966053, cg03188200, cg27448950	0.111201
SLC22A2	0.000770403	0.0280147	0.477271	0.742509	2.01713	12	cg23995605, cg19627213, cg13717233, cg04294894, cg24225668, cg27204616, cg19561774, cg02666489, cg14450766	0.11187
WDFY4	0.000649797	0.0243484	0.477271	0.684547	1.99046	16	cg07345108, cg00404025, cg09897604, cg18768238, cg12024826, cg27459529, cg04947949, cg20504007, cg20434666, cg26437842	0.111906
LRRC4C	0.000466233	0.0197798	0.498493	0.697978	2.02896	15	cg27476623, cg25075015, cg12491169, cg14788655, cg27130665, cg03818576, cg19849428, cg17579667	0.112866
GNAS	1e-10	9.41176470588235e-8		0.688113	3.11859	131	cg23159236, cg00267746, cg05960039, cg25130962, cg10748817, cg26767990, cg03837903, cg17652507, cg05926269, cg03264550, cg11244758, cg06047881, cg22639787, cg07341934, cg22407822, cg23496597, cg01538522, cg14263118, cg03821543, cg17334845, cg20018057, cg09604333, cg02107718, cg08997444, cg15222215, cg25308079, cg20008140, cg25983380, cg09772382, cg11357538, cg11480267	0.11305
HLTF	0.000167882	0.0101022	0.518848	0.633736	2.08723	24	cg02611507, cg04120413, cg21111416, cg04731810, cg27554556, cg09352720, cg25951608, cg07275648	0.113098
PPP2CB	0.00147281	0.042536	0.45506	0.80638	1.86035	7	cg26631144, cg23693487, cg04927725	0.118268
S100A9	0.000226956	0.0126968	0.518848	0.801956	2.0646	10	cg23092820, cg07039113, cg03165378, cg02711163, cg25286012, cg16139316, cg11787791	0.119004
CDH18	0.00137261	0.0406701	0.45506	0.576802	1.86815	23	cg04844516, cg03857617, cg05676441, cg19764047, cg27122431, cg10566703, cg21496319, cg04607251, cg03504701, cg11538311, cg15050865, cg27043873	0.119534
SNORD115-10	7.50847e-05	0.00565644	0.538434	0.641614	2.14706	25	cg07632934, cg11582484, cg00625161, cg16980245, cg08764761, cg18166564, cg05421651, cg26202762, cg09219734, cg18076399, cg14002752, cg17067638, cg12067043, cg07144689, cg04060551, cg14425199, cg25908613, cg02966053	0.12001
C7orf34	0.00144987	0.0421779	0.45506	0.801632	1.94153	8	cg25610200, cg10896774, cg19410471, cg02373493, cg13565994, cg06951326, cg10215763	0.12005
JAKMIP2	1.90249e-05	0.00230605	0.57561	0.76748	2.23161	16	cg02365303, cg24651828, cg17522866, cg25549619, cg11799006, cg12905673, cg00834796, cg16776717, cg14615553	0.120112
PABPC3	0.00151342	0.043318	0.45506	0.726865	1.97463	12	cg25752797, cg18583910, cg01708427, cg16134678, cg02113641, cg21341928, cg16991589, cg21480165, cg00018896, cg18474108	0.125415
CHRM3	0.00022221	0.0125188	0.518848	0.781845	2.08025	11	cg17805202, cg22703515, cg07162608, cg24682621, cg08622198, cg00783712, cg00858196, cg03511766, cg08258494	0.12547
MIR1974	0.00046443	0.0197798	0.498493	0.90733	1.84488	5	cg26338386, cg03964851, cg16695999, cg00964137	0.130184
TCEB3CL	0.0013883	0.0409831	0.45506	0.745476	1.91919	10	cg07643061, cg24750912, cg07694754, cg00345916, cg02432101, cg07202581, cg20044090, cg16215983, cg07416455	0.130929
CACNG7	0.000234263	0.0129248	0.518848	0.839965	2.03437	8	cg08359013, cg00820995, cg13672791, cg10366742, cg13577055	0.132089
LRRN1	0.000643725	0.0242343	0.477271	0.589212	1.9717	25	cg20438207, cg23238483, cg27570309, cg08556718, cg09665338, cg01442531, cg09623845, cg02276274, cg15999997, cg03930929, cg03280839, cg17199247, cg00742851	0.132499
C15orf2	0.00104261	0.0333635	0.45506	0.695806	1.97942	14	cg27394486, cg20809224, cg13974330, cg26803002, cg22136383, cg04800490, cg07719965, cg13157793, cg25876882, cg08922032, cg06205155, cg24719138, cg04273745, cg13077138	0.133125
SNTG1	4.20884e-05	0.0039152	0.557332	0.663988	2.18686	24	cg07235577, cg25042465, cg18219713, cg15585987, cg12271797, cg01674761, cg10979216, cg26969786, cg14001858, cg04495993, cg00139517, cg14291467	0.134768
LAT	4.91279e-05	0.00445451	0.557332	0.765296	2.1771	14	cg04818331, cg00607627, cg01448132, cg23797100, cg03134947, cg05769344, cg23663476, cg07041323, cg06485706, cg05798125, cg08331345, cg03176550, cg16462073	0.135474
LOC654342	3.55375e-06	0.000618044	0.627257	0.915587	2.21753	8	cg01613965, cg04739156, cg09398466, cg24829460, cg22697572, cg20320905, cg17178504	0.13558
MYT1L	8.23932475462553e-9	3.99482e-06	0.74774	0.642485	2.49239	51	cg19544065, cg22388316, cg15997204, cg07910488, cg15300436, cg21069434, cg09972405, cg12655921, cg02288825, cg26123647, cg19740859, cg09732255, cg13205617, cg12565335, cg02179341, cg21741679, cg09334699, cg03758732, cg03322328, cg21239227, cg22865176, cg15225844, cg17519749, cg12254179, cg12434257, cg26383138, cg20391058, cg09222505, cg15153068, cg00913032, cg20435238	0.139085
CRISP2	0.000104338	0.00724633	0.538434	0.82699	2.07212	9	cg21710255, cg01706515, cg04595372, cg01076129, cg12440062, cg14997592, cg25390787	0.13987
NOX5	0.00077306	0.0280225	0.477271	0.708293	1.9765	13	cg12945769, cg17286244, cg22169791, cg14554415, cg04880611, cg26820811, cg13757194, cg18819275, cg09886641	0.139944
VNN1	0.00033439	0.0164118	0.498493	0.844682	1.94872	7	cg02184413, cg22618219, cg25654653, cg24964103, cg00852964, cg22498396	0.139976
PTPN3	0.000265356	0.0140122	0.498493	0.849799	1.96052	7	cg13715502, cg13510418, cg16555194, cg05980083	0.140043
PDHA2	0.001528	0.0434246	0.45506	0.764324	1.9151	9	cg03925149, cg16718539, cg08536358, cg16735473, cg27286872, cg04864648, cg27108154, cg24522384, cg17725968	0.140066
RNF17	0.00130099	0.0391275	0.45506	0.770219	1.92987	9	cg12020676, cg14855529, cg00202166, cg15523998, cg17806989, cg07131398, cg01405147, cg21831927	0.140346
CST8	0.00113733	0.0356734	0.45506	0.807326	1.95532	8	cg11835442, cg11879776, cg02051975, cg05348770, cg11350680, cg16261823, cg19394282	0.141446
MAPK10	0.00149386	0.0430662	0.45506	0.600022	1.89931	21	cg16737749, cg19509125, cg14155327, cg00864661, cg05181212, cg27338511, cg01368160, cg02462253, cg22117438	0.142819
MCTP2	0.00145815	0.0422768	0.45506	0.743958	1.91528	10	cg14304264, cg04231905, cg27086758, cg20848207, cg21467108, cg12523790, cg09956485	0.143998
CST9L	0.000505395	0.0207763	0.477271	0.826067	2.00071	8	cg12184157, cg02592239, cg12633918, cg15210427, cg04982166, cg08648286	0.144443
MIR675	4.90895853640919e-8	1.87008e-05	0.719513	0.867045	2.46656	14	cg16153294, cg18511798, cg15317267, cg14937069, cg19943238, cg21167159, cg07342901, cg03175030	0.145914
CHI3L2	0.00121367	0.0373438	0.45506	0.751787	1.93544	10	cg10045881, cg26110733, cg09474476, cg01440333, cg26366091, cg03916225, cg09516523, cg02590572	0.146634
MYH6	0.000967356	0.0322452	0.477271	0.817931	1.887	7	cg21301148, cg26270038, cg10250660, cg26083141, cg03564620	0.146687
CCR6	0.000592238	0.0229996	0.477271	0.691124	2.00904	15	cg14192130, cg13615963, cg15222091, cg05094429, cg16523158, cg20143758, cg09487078, cg21794222, cg01646461, cg19954286, cg25641439, cg14391016	0.149617
DEFB136	0.0012107	0.0373438	0.45506	0.883032	1.79548	5	cg04897713, cg11465442, cg01058004, cg05852732, cg08649707	0.152875
MIR921	0.000583983	0.0227896	0.477271	0.902449	1.83496	5	cg24428232, cg17940268, cg24554839	0.154825
PPFIA4	0.000189987	0.0110942	0.518848	0.857738	1.97884	7	cg04914198, cg10952234, cg03511671, cg00594917, cg09122593, cg24000087	0.154849
SNORD115-17	0.00108936	0.0344462	0.45506	0.741985	1.97419	11	cg13586160, cg06285293, cg27048949, cg20081432, cg01888055, cg25879705, cg13083260, cg26925450, cg18211918, cg13127699	0.154907
SNORD115-18	0.00108936	0.0344462	0.45506	0.741985	1.97419	11	cg13586160, cg06285293, cg27048949, cg20081432, cg01888055, cg25879705, cg13083260, cg26925450, cg18211918, cg13127699	0.154907
SNORD115-19	0.00108936	0.0344462	0.45506	0.741985	1.97419	11	cg13586160, cg06285293, cg27048949, cg20081432, cg01888055, cg25879705, cg13083260, cg26925450, cg18211918, cg13127699	0.154907
KLHDC7A	2.88902e-05	0.00304108	0.57561	0.747836	2.22966	17	cg23281527, cg21693033, cg10011018, cg07632391, cg06662140, cg15131316, cg03733578, cg17156862	0.155446
PIRT	6.15332e-05	0.0049474	0.538434	0.837748	2.09907	9	cg05252927, cg23399011, cg06881239, cg09401661, cg01303008	0.156623
ERMN	0.000376107	0.0179587	0.498493	0.82989	2.00997	8	cg13114088, cg10812717, cg21563471, cg02833117, cg02757236, cg14022550, cg05081953, cg18425731	0.157071
ST18	2.25212e-05	0.00257385	0.57561	0.695691	2.23094	22	cg00160302, cg12718579, cg09729387, cg01923473, cg20259981, cg26905261, cg01920980, cg03693069, cg10069691, cg04065304, cg02231767, cg04285019, cg18061579, cg10415442, cg24555763, cg05421097, cg27649037, cg15905979, cg10144863	0.157344
POM121L12	4.11856e-05	0.00391411	0.557332	0.816941	2.17363	11	cg20170989, cg15304679, cg23498518, cg00201870, cg14794023, cg17512738, cg10791343, cg22441312, cg12333737, cg05891292	0.158111
KIF2B	6.90666e-06	0.0010834	0.610527	0.845378	2.24929	11	cg13521991, cg15844441, cg05770314, cg04444506, cg08030662, cg04851314, cg08316234, cg03072195, cg10158151, cg19720780, cg20130965	0.158403
ADAD1	0.000867022	0.029769	0.477271	0.704477	1.96585	13	cg10668096, cg20456564, cg00571090, cg09912005, cg17756365, cg18286862, cg00152611, cg03155733, cg01788029, cg18053768, cg00257303, cg09682129	0.158426
CDH11	1.07342e-06	0.000223049	0.643552	0.738878	2.36944	22	cg09631415, cg01021552, cg02352722, cg03802982, cg01162378, cg00094303, cg09108073, cg07185854, cg10015051	0.160872
SCGB1D4	0.000897638	0.0305521	0.477271	0.820351	1.89259	7	cg15362155, cg05658811, cg18241351, cg21114004, cg16943635	0.161761
DLGAP1	0.000216572	0.0122878	0.518848	0.77509	2.10564	12	cg27318000, cg00140112, cg16128363, cg18356448, cg20123962, cg19548470, cg25693099, cg27602828, cg16448399, cg00041368, cg26598649, cg15156844	0.162434
NRTN	0.000151635	0.00944029	0.518848	0.817545	2.04845	9	cg25775109, cg06515543, cg25260420, cg07997737, cg24035928, cg14333565, cg25544164	0.163633
SERPINA1	2.65346e-05	0.00292541	0.57561	0.777941	2.21308	14	cg25968219, cg00802237, cg09968361, cg24621042, cg10070185, cg13826459, cg16110645, cg01606800, cg04179148, cg10832639	0.163963
BHMT	0.00030909	0.0156501	0.498493	0.794971	2.04661	10	cg02286091, cg23987322, cg18483750, cg18064071, cg10982664, cg10660256, cg07418518, cg09550809, cg13695646, cg05890484	0.164367
OR11L1	0.000225666	0.012669	0.518848	0.842446	2.04038	8	cg12080717, cg05726701, cg26832666, cg06544652, cg21542666, cg11606050, cg20467147, cg20805835	0.165351
CLDN11	0.000847132	0.0295296	0.477271	0.781255	1.95752	9	cg02241055, cg13879776, cg20924286, cg11145160, cg20449692, cg07434518, cg07137845, cg07042832, cg13333304	0.165425
C2CD4B	7.53013e-05	0.00565644	0.538434	0.875866	2.02066	7	cg02068166, cg01184271, cg10426464, cg15188182, cg03461851	0.168559
SLC39A12	0.000508283	0.0207763	0.477271	0.890523	1.95729	6	cg23335976, cg10368935, cg12610564, cg26550234, cg19856444	0.169837
IGSF11	5.69275e-05	0.00474396	0.557332	0.675476	2.16612	22	cg01946824, cg19119016, cg03467047, cg08023179, cg03904711, cg15770515, cg20182232, cg20675391, cg05506011, cg14458615, cg14752818, cg24650229, cg12385467, cg03459543, cg09434534, cg25950369, cg12389423	0.170374
RGPD4	0.000473627	0.0199422	0.498493	0.906917	1.84404	5	cg20262684, cg08266576, cg03131159, cg17678343	0.170571
OR2L13	1.58054863066098e-7	4.60639e-05	0.690132	0.765071	2.45343	22	cg27341860, cg21207403, cg18857759, cg15595212, cg11977100, cg10580513, cg04123765, cg08861456, cg03748376, cg10435092, cg08944170, cg26150142, cg09506600, cg16593812, cg00938877, cg15087740, cg19302605, cg20507276, cg00785941	0.170576
TBPL2	0.000101128	0.00706569	0.538434	0.819373	2.10943	10	cg26143452, cg10257302, cg23251248, cg10807643, cg21836586, cg04380297, cg16249711	0.171467
CXCL13	0.000463957	0.0197798	0.498493	0.837769	1.93277	7	cg17001652, cg15946133, cg17907057, cg12020230, cg24284822	0.172322
ELAVL4	0.00165227	0.0462175	0.45506	0.6418	1.94341	18	cg05697849, cg13909533, cg26888153, cg06124579, cg08538032, cg24518017, cg11404544, cg08106706, cg26227005, cg18242139, cg15322801, cg02623400, cg25217583	0.172708
IL16	5.40424e-05	0.00462302	0.557332	0.839052	2.10234	9	cg13840520, cg23936860, cg14899065, cg20368664, cg08255105, cg14898127, cg26385554, cg05042034, cg18097277	0.172787
FRG1	2.47150626464403e-7	6.70239e-05	0.674963	0.906426	2.33355	10	cg11563264, cg17393568, cg24193669, cg14036097, cg16260301, cg11759477, cg21915280, cg01737532	0.173782
GPLD1	0.000838443	0.0294837	0.477271	0.87923	1.93248	6	cg00339769, cg14023451, cg12624523, cg02346062	0.173812
NCRNA00164	8.91865e-05	0.00639903	0.538434	0.873636	2.01552	7	cg15774040, cg22923398, cg20364988, cg09011231, cg05605445, cg13379731, cg01099299	0.177389
PLCH1	0.00127475	0.0387755	0.45506	0.671581	1.95222	15	cg01885796, cg22621169, cg13009087, cg20583930, cg20215257, cg25093492, cg18450931, cg01671681, cg23541926, cg11932158, cg25234117	0.17779
KIAA1211	0.001528	0.0434246	0.45506	0.865049	1.90131	6	cg14451728, cg20529129, cg12879013, cg05193407, cg05031845, cg25769043	0.180802
SERPINA10	2.46284e-05	0.00273649	0.57561	0.884934	2.14329	8	cg21246665, cg04437407, cg05788638, cg19937039, cg27153655, cg20599748, cg12142424	0.180831
ATP10B	0.0011089	0.0349948	0.45506	0.755502	1.945	10	cg04625905, cg07320496, cg20963030, cg01559502, cg24639117, cg01779806, cg00308503, cg19548448	0.181667
KRT33A	0.000600424	0.0232048	0.477271	0.822053	1.99099	8	cg22349442, cg15983005, cg00629088, cg21479786, cg12818940, cg20780546	0.181935
OR10C1	5.1932155886887e-7	0.000127118	0.659444	0.820409	2.38486	15	cg07814565, cg26558366, cg21721022, cg07817928, cg01518591, cg05068156, cg09495482, cg08578393, cg01361354, cg14658290, cg03738116, cg26995255, cg15918355, cg14640051, cg04419551	0.183438
BOLL	0.00021625	0.0122878	0.518848	0.717393	2.08597	16	cg21300403, cg09023608, cg00982548, cg10547527, cg11031976, cg10124201, cg00361562, cg03433510, cg07734961	0.184404
OR11A1	0.000417958	0.0188061	0.498493	0.759002	2.06194	12	cg14011416, cg16487621, cg07369956, cg24950947, cg16057401, cg27526098, cg25426807, cg16170380, cg03612791, cg17562226, cg15617549	0.184615
CD53	0.000183547	0.0108769	0.518848	0.858436	1.98045	7	cg16896205, cg22325572, cg10105218, cg17240760, cg07314983, cg10516886, cg03043417	0.18621
MIR483	5.1814e-05	0.00452471	0.557332	0.884544	2.04068	7	cg01668279, cg21728792, cg06029905, cg22932993, cg24183187, cg02808220, cg14890224	0.189084
LRIT1	0.000123439	0.0082637	0.518848	0.866536	1.99914	7	cg12342451, cg17827767, cg17833578, cg18930012, cg11705167	0.189237
GALNTL5	0.000828177	0.0292983	0.477271	0.821945	1.89626	7	cg25310567, cg13835670, cg11091262, cg07981080, cg21565299, cg01760103	0.189533
CHST15	7.076e-05	0.00545521	0.538434	0.864804	2.09453	8	cg16449489, cg18085117, cg06034255, cg15378605, cg10141261, cg25475443	0.191353
C21orf99	0.000427825	0.0189094	0.498493	0.908666	1.8476	5	cg20138833, cg01357003, cg04188095, cg15475977, cg25316428	0.193198
NDN	0.000175721	0.0104908	0.518848	0.718368	2.08823	15	cg26725891, cg22694067, cg12138102, cg13828758, cg18552939, cg12532169, cg18602919, cg08325271, cg01989224, cg06743811, cg11872504, cg25061289	0.193987
C1orf146	0.000317131	0.0159563	0.498493	0.846404	1.95269	7	cg13945485, cg12304930, cg01104334, cg02998281, cg08007647, cg06211375	0.194294
RFPL2	0.000466233	0.0197798	0.498493	0.698035	2.02913	15	cg25125450, cg26494441, cg04376820, cg13405775, cg02267215, cg12906381, cg22404498, cg12427303, cg01124132, cg18555433, cg01840965	0.195049
ZNF597	9.98674e-05	0.00700824	0.538434	0.79922	2.12648	11	cg10482201, cg03896694, cg09596866, cg24333473, cg27136643, cg03933495, cg14654875, cg06121207, cg27460547, cg26918062, cg10406676	0.195475
BBOX1	0.000777108	0.0280225	0.477271	0.897112	1.82411	5	cg20910746, cg12805865, cg11832339, cg19320730	0.196436
LOXHD1	1.55185044751178e-7	4.60639e-05	0.690132	0.755253	2.44612	23	cg16501892, cg14844624, cg15132710, cg17018767, cg22102582, cg12934788, cg22138002, cg05315417, cg21878759, cg05264816, cg19829856, cg07263382, cg06520279, cg23345292, cg02862461, cg13561807, cg07071206, cg20134355	0.198707
TRIM15	1.63835149759693e-7	4.681e-05	0.690132	0.7387	2.47194	25	cg12422154, cg00628477, cg21856784, cg10708400, cg01905142, cg14815183, cg02888490, cg02012483, cg09769113, cg21988950, cg07421969, cg05664039, cg20488756, cg00720829, cg06051311, cg05701418, cg27583815, cg19169163, cg12149881, cg05235884, cg22425467	0.199747
KRTAP6-3	0.000685144	0.0255531	0.477271	0.899758	1.82949	5	cg03039556, cg25493335, cg08829149, cg11043146, cg07392829	0.201435
SERPINA4	4.92505e-05	0.00445451	0.557332	0.929668	2.04333	6	cg19042947, cg14075413, cg08495878, cg14866387, cg05186455, cg18489614	0.202375
LCE2A	6.5595e-06	0.00103913	0.610527	0.962635	1.95734	5	cg13697387, cg22616525, cg13705774, cg08166767, cg13974761	0.202901
HMGB4	0.000256727	0.013784	0.498493	0.850833	1.96291	7	cg09844805, cg27559224, cg22599122, cg18327772, cg11168006, cg05723953	0.20426
LYZL4	0.000256727	0.013784	0.498493	0.850947	1.96317	7	cg00212520, cg21374754, cg17060263, cg21044104, cg10864941	0.204756
MIR372	0.000275031	0.0142873	0.498493	0.767805	2.08585	12	cg11616411, cg08239565, cg09484214, cg20644425, cg05882315, cg24823137, cg01975502, cg18403970	0.208652
ZNF19	0.000542426	0.021697	0.477271	0.717386	2.00188	13	cg04311557, cg00287165, cg27659768, cg26840970, cg07506795, cg01899318, cg00888605, cg11706111	0.209996
OR12D3	0.00100412	0.0327487	0.45506	0.757861	1.95107	10	cg01553182, cg27359472, cg24121606, cg20856834, cg03608577, cg10278025, cg19459843, cg09861992	0.210792
MS4A13	4.96883e-05	0.00446637	0.557332	0.812726	2.16241	11	cg04803316, cg16422547, cg25321462, cg05584078, cg07841234, cg17988546, cg03308056, cg26283559, cg06386210, cg12647966, cg16894306	0.211051
USP29	3.08659e-06	0.000554892	0.627257	0.704139	2.3858	26	cg08633479, cg04704169, cg16547341, cg18083595, cg18715189, cg02399469, cg17352109, cg18723276, cg05246057, cg07460734, cg04995311, cg12570013, cg09240436, cg23401210, cg13657776, cg16675193, cg20700952, cg12243267, cg10140536, cg01043383, cg16013247, cg07499372	0.211135
SOX2	8.53395e-06	0.00126429	0.593325	0.656313	2.31402	31	cg05142211, cg00666105, cg04948892, cg25444208, cg03827626, cg08062338, cg24782772, cg07747133, cg01409995, cg18148179, cg19258425, cg02573703, cg20106776, cg01686348, cg12930100, cg13325919, cg15106134, cg11129008	0.213248
MAS1L	7.32078799839234e-7	0.000164976	0.659444	0.817761	2.37781	16	cg25798600, cg12423733, cg09083279, cg25730428, cg00237606, cg02547724, cg07511633, cg20168024, cg04480313, cg25000210, cg18281744, cg26371172	0.213321
SPATA16	0.00036751	0.0176581	0.498493	0.830619	2.01174	8	cg16760223, cg06728232, cg10930676, cg19391006, cg25354334, cg01216369, cg06577725, cg12333618	0.219687
CSTT	0.000119522	0.00803512	0.538434	0.929232	1.88942	5	cg15842722, cg07709692, cg07511259, cg00327332, cg22150051	0.220453
SNORD32B	0.000381851	0.0180758	0.498493	0.841569	1.94154	7	cg01465527, cg08196667, cg06308109, cg10139151, cg12322235, cg20838323	0.220754
SLN	0.000157189	0.00971051	0.518848	0.849332	2.05706	8	cg06902379, cg12237269, cg09773458, cg17971003, cg21832801, cg16476427, cg11117131	0.223113
CCDC144B	0.00175502	0.0477556	0.45506	0.862072	1.89476	6	cg23591595, cg20995835, cg03836611, cg26162794, cg10631074, cg20034226	0.223187
SOHLH2	0.000425807	0.0188723	0.498493	0.797137	1.99732	9	cg01116188, cg00208734, cg15291090, cg13814664, cg24710938, cg25829729, cg26530497	0.223534
NR1H4	0.00142052	0.041627	0.45506	0.806778	1.86127	7	cg18944984, cg15990724, cg09244872, cg23256150	0.229676
PRR23A	0.00135338	0.040324	0.45506	0.74738	1.92409	10	cg21350073, cg07452777, cg24872425, cg03408035, cg06322988, cg09255102, cg10272954, cg02806645, cg03772909	0.229986
OR2H1	7.19713e-06	0.001118	0.610527	0.840934	2.28452	12	cg22965752, cg03215160, cg13615337, cg02274336, cg25758242, cg13680362, cg09595044, cg15094605, cg12546695, cg23270757, cg13497069	0.23107
LOC650226	0.00014008	0.00889133	0.518848	0.852869	2.06562	8	cg20115597, cg27550060, cg17328716, cg24398379, cg26262573, cg15410343	0.233862
CCDC144NL	0.000412054	0.0188061	0.498493	0.767729	2.04269	11	cg18251984, cg14560110, cg08458692, cg08288433, cg25893857, cg11633473, cg06809326, cg22516161, cg22570042, cg22282896	0.236909
ARPP-21	0.000331335	0.0163119	0.498493	0.764681	2.07737	12	cg18183671, cg12886494, cg12942155, cg05615150, cg12417466, cg15778089, cg20582941, cg16370778, cg17936572, cg09866743	0.240327
CA1	0.000620051	0.0235649	0.477271	0.828144	1.91056	7	cg03225502, cg26925025, cg07078112, cg17191715, cg17694593, cg25142416, cg07736716	0.240704
ANO4	5.73812e-06	0.000918099	0.610527	0.874361	2.19081	9	cg03408359, cg20959403, cg25027699, cg19894076, cg17963193, cg14107382, cg20126546, cg09648269	0.244724
HRNR	0.000685144	0.0255531	0.477271	0.89964	1.82925	5	cg00888758, cg26020982, cg11344574, cg07252308, cg22706866	0.245091
CYP27C1	0.000207161	0.0118802	0.518848	0.855644	1.97401	7	cg10985347, cg21855830, cg07054292, cg09199330, cg07258300, cg07317449, cg04946274	0.247378
C3orf30	0.000132052	0.00863852	0.518848	0.72633	2.11138	15	cg01946824, cg19119016, cg03467047, cg03904711, cg15770515, cg20182232, cg20675391, cg05506011, cg14458615, cg14752818, cg24650229, cg12385467, cg09434534, cg12389423	0.24777
OR2T11	0.00102586	0.0330404	0.45506	0.889355	1.80834	5	cg18315861, cg17514168, cg00821186, cg19367176, cg04836492	0.24931
BST2	0.000270184	0.0142202	0.498493	0.90356	1.98595	6	cg12090003, cg16363586, cg09993699, cg01329005, cg01254505	0.249315
SPRR4	0.000134173	0.00872668	0.518848	0.864715	1.99494	7	cg08763351, cg02060465, cg08948808, cg09902062, cg24316982, cg11066776	0.253653
KRTAP13-1	0.000528805	0.021312	0.477271	0.903462	1.83702	5	cg00955544, cg27071517, cg02764897, cg01977448, cg26740230	0.25399
KRTAP24-1	3.54073e-05	0.003563	0.557332	0.934061	2.05299	6	cg09892262, cg07172334, cg16692258, cg00458317, cg03721387	0.254245
LOC728606	0.000135458	0.00877462	0.518848	0.927868	1.88664	5	cg13886180, cg24667758, cg14495953, cg07651540, cg07108927	0.255713
MAB21L1	2.36977e-05	0.00267016	0.57561	0.750741	2.23832	17	cg22855860, cg07554357, cg10587183, cg12029639, cg05093686, cg21884062, cg03014934, cg01952313, cg13446906, cg24769969, cg12573705	0.260388
KRTAP11-1	0.00052566	0.0212388	0.477271	0.887917	1.95157	6	cg12111295, cg02930687, cg08097817, cg17367472, cg10191581, cg22643217	0.260785
DMRTC2	4.31859e-05	0.00399407	0.557332	0.777535	2.16972	13	cg07890457, cg17347810, cg11308549, cg13324643, cg21557875, cg00588262, cg09301254, cg03117556, cg15142488, cg11849132, cg04669422	0.26126
LYPD4	2.02605e-05	0.00238359	0.57561	0.782094	2.22489	14	cg07890457, cg17347810, cg15766687, cg11308549, cg13324643, cg21557875, cg00588262, cg09301254, cg03117556, cg15142488, cg11849132, cg04669422	0.264431
KLF17	0.00034172	0.0167202	0.498493	0.8326	2.01653	8	cg20243285, cg04877567, cg21864563, cg12608881, cg16903122, cg26417188, cg08679985	0.264737
OR5V1	2.12848e-05	0.00248242	0.57561	0.896444	2.06814	7	cg18949521, cg02057917, cg19323832, cg20141359, cg13027556, cg14258236	0.265197
MIR373	0.000108826	0.00748144	0.538434	0.789175	2.14391	12	cg10200169, cg11616411, cg08239565, cg09484214, cg20644425, cg05882315, cg24823137, cg01975502, cg18403970	0.265295
DEFB133	3.69139e-05	0.00362345	0.557332	0.946102	1.92372	5	cg17097119, cg00676360, cg04293489, cg20126775, cg22388608	0.267003
GABRA6	0.00035004	0.0170496	0.498493	0.911727	1.85383	5	cg16404898, cg22691257, cg19537070, cg22672790, cg02703002	0.267512
C21orf81	6.24843e-05	0.00499875	0.538434	0.880162	2.03057	7	cg27306467, cg10044179, cg14384940, cg02197629, cg08518507, cg16616362, cg06343169	0.269025
PLAC1L	9.79789e-05	0.00695671	0.538434	0.932478	1.89602	5	cg08505647, cg08540622, cg12635662, cg07128890, cg08648317	0.26953
ZNF595	9.58308687022571e-10	6.13317559694446e-7	0.788187	0.958734	2.40222	9	cg05688348, cg01419539, cg12746427, cg26385085, cg06614206, cg22523743, cg07697276, cg18727948, cg09015566	0.269671
ZNF718	9.58308687022571e-10	6.13317559694446e-7	0.788187	0.958734	2.40222	9	cg05688348, cg01419539, cg12746427, cg26385085, cg06614206, cg22523743, cg07697276, cg18727948, cg09015566	0.269671
SLC30A8	0.00152492	0.0434246	0.45506	0.875441	1.78004	5	cg23338195, cg07061355, cg09439192, cg07459489, cg26687497	0.27373
OR2W1	0.000287475	0.0148374	0.498493	0.903148	1.98504	6	cg07053841, cg05779068, cg02023215, cg01947943, cg25133685, cg12081389	0.274122
LOC388965	0.000194281	0.0112627	0.518848	0.856975	1.97708	7	cg07208057, cg20043679, cg22037978, cg07153098, cg16851758, cg05068981, cg00183606	0.274578
OR14J1	8.86443535514031e-7	0.000190199	0.659444	0.868277	2.3588	12	cg03019219, cg16958668, cg24817358, cg18828927, cg01660346, cg12628075, cg00640456, cg10643236, cg25267258, cg08906009, cg07193515, cg19340235	0.27796
DSCR4	0.000822633	0.0292983	0.477271	0.740362	2.0113	12	cg03505963, cg08449975, cg07064066, cg07015927, cg18539325, cg22778797, cg11551577, cg13538551, cg01852611, cg25816610, cg10382945, cg27374199	0.278536
TDRD6	2.70601e-05	0.00292541	0.57561	0.777748	2.21253	14	cg02272814, cg00005083, cg22329831, cg03587887, cg08426066, cg04377324, cg14046470, cg09088190, cg11931223, cg07585610, cg04363633, cg14739378, cg23702028	0.279517
HLA-DMB	2.44248747188638e-10	1.77635452500828e-7	0.814036	0.919899	2.56699	13	cg20600379, cg07623567, cg10714284, cg20392842, cg00575744, cg16300030, cg12840248, cg16236263, cg10310595, cg00862588, cg10518264	0.281233
MYH4	0.000501216	0.0207221	0.477271	0.904822	1.83978	5	cg08014964, cg09175338, cg00969288, cg23400451, cg05558937	0.28269
ASZ1	0.00133591	0.0399525	0.45506	0.768102	1.92457	9	cg16681268, cg14382976, cg09118552, cg22424532, cg26423145, cg24836607, cg19800427, cg16540704	0.282796
PGLYRP3	0.000436976	0.0191119	0.498493	0.908088	1.84643	5	cg03222483, cg08244156, cg09448880, cg06275635	0.288377
SLC25A31	9.01149e-06	0.00131076	0.593325	0.841151	2.23804	11	cg09796800, cg26056583, cg04382920, cg26983317, cg07641839, cg23475278, cg13649728	0.29448
RSAD2	0.00121367	0.0373438	0.45506	0.87216	1.91693	6	cg10549986, cg10959651, cg15346781, cg23213327	0.294518
CLDN17	0.000185543	0.0108876	0.518848	0.92017	1.87099	5	cg02825728, cg24343720, cg24936695, cg13792279, cg07201638	0.29494
BRDT	4.13428e-05	0.00391411	0.557332	0.812103	2.2062	12	cg19245011, cg06442199, cg01515515, cg00308185, cg14732540, cg26315244, cg03421440, cg13299824, cg02935097, cg08172037	0.29613
LCP2	2.53737939844472e-7	6.76635e-05	0.674963	0.940934	2.27892	8	cg17127769, cg09672233, cg04822621, cg11528914, cg09451413, cg08670465	0.296845
UBE2U	5.72721e-06	0.000918099	0.610527	0.848536	2.25769	11	cg26317111, cg25108325, cg22352634, cg10753073, cg21204139, cg11167637, cg11244180, cg02696670	0.297035
SLC17A4	0.000508283	0.0207763	0.477271	0.890418	1.95706	6	cg09750510, cg13261725, cg04083466, cg15916061, cg21627181, cg27613749	0.297132
TRIM42	0.000377493	0.0179587	0.498493	0.910535	1.8514	5	cg06339924, cg18814069, cg06090362, cg12242338, cg13998904	0.299825
RPL10L	0.00011292	0.00765561	0.538434	0.824418	2.06567	9	cg23370328, cg02259232, cg05282641, cg06599920, cg14871534, cg27117476, cg07062130	0.300037
TPTE	0.000164227	0.0100291	0.518848	0.859897	1.98382	7	cg25691239, cg08538752, cg13273672, cg24059033, cg05437132	0.302826
HPYR1	0.000183266	0.0108769	0.518848	0.921232	1.87315	5	cg24627900, cg25520146, cg09763347, cg07696099, cg05740582	0.303343
KLK8	1.75166e-05	0.00222433	0.57561	0.890208	2.15606	8	cg26749518, cg22898362, cg13388253, cg26651782, cg25134071, cg19149785, cg08473487	0.307318
NLRP2	0.00147281	0.042536	0.45506	0.806396	1.86039	7	cg04887076, cg17760849, cg25651476, cg24040502, cg19689876, cg20995778, cg18059223	0.313564
LRRTM2	2.25478e-06	0.000423371	0.627257	0.921012	2.23066	8	cg23184518, cg11677683, cg17315014, cg08771171, cg06606949, cg01156295	0.317219
LPA	0.000115071	0.00776851	0.538434	0.917196	2.01592	6	cg11975608, cg10836120, cg17028067, cg07177174, cg16960593, cg17189167	0.32057
FMO6P	0.000221968	0.0125188	0.518848	0.917756	1.86608	5	cg11819201, cg06041466, cg25541621, cg21004982, cg26519326	0.326502
LCE6A	7.77954069456561e-7	0.000172879	0.659444	0.941971	2.17317	7	cg16265542, cg09417355, cg13366738, cg26531371, cg08101739, cg00998782, cg22124859	0.328568
INHBA	0.000611379	0.0234582	0.477271	0.828728	1.91191	7	cg11079619, cg09138133, cg15291905, cg18413237, cg16415646, cg14527389	0.334717
OR2B3	2.36938e-05	0.00267016	0.57561	0.950316	1.93229	5	cg16908601, cg17335499, cg20862251, cg08340838, cg27458549	0.336785
LOC400931	1.74409386811151e-9	1.03354e-06	0.788187	0.955615	2.3944	9	cg20076516, cg04329382, cg03412618, cg09328012, cg21094022, cg10352237, cg11538810, cg24731441, cg26422762	0.33691
PDE6C	0.000988898	0.0325222	0.45506	0.892406	1.81454	5	cg04298323, cg24001345, cg19635695, cg16316382	0.33934
DDX43	0.000132277	0.00863852	0.518848	0.8127	2.09226	10	cg12045875, cg08124399, cg03669949, cg16143502, cg17188169, cg15301282, cg27261494	0.340556
MS4A3	5.23454e-05	0.00452471	0.557332	0.884199	2.03989	7	cg26981076, cg03348161, cg13321166, cg17173423, cg08111960, cg19739596	0.349491
DPPA3	1.91696e-05	0.00230612	0.57561	0.897693	2.07102	7	cg15873123, cg22205501, cg06872381, cg17723761, cg08284151, cg06635871	0.353448
PGK2	3.69817e-06	0.000636244	0.627257	0.926077	2.1365	7	cg21080533, cg02482438, cg02903436, cg09299388, cg12553321, cg01620077, cg06403553	0.363008
LOC100133469	0.000197822	0.0113854	0.518848	0.844483	2.04531	8	cg16390778, cg03003467, cg14404807, cg16023283, cg00447018, cg24730564, cg20900869	0.368708
DPPA2	8.63324e-06	0.00126727	0.593325	0.866926	2.17218	9	cg01895333, cg18992201, cg15286037, cg18098079, cg11759378, cg09821685, cg16928393, cg21105590, cg06611850	0.3775
PRDM9	1.34473009534829e-8	5.97658e-06	0.74774	0.908266	2.46744	12	cg07011961, cg09166973, cg02444433, cg22079902, cg22603366, cg19837938, cg10589310, cg04362002, cg25472530, cg01667892, cg05179993, cg25336267	0.395219
SPACA1	6.90241e-05	0.00536109	0.538434	0.92559	2.03437	6	cg22144900, cg23656083, cg14811319, cg17464591, cg02871313, cg08333778	0.411443
C6orf221	5.93665525297721e-7	0.000137446	0.659444	0.895675	2.30587	10	cg26550861, cg27237745, cg19146112, cg16074228, cg13001017, cg12070285, cg20048521	0.428712
TRIM60	8.21385356888838e-7	0.00018003	0.659444	0.86935	2.36171	12	cg12819144, cg10852876, cg04228358, cg04878813, cg16026862, cg26099018, cg26426582, cg14082737, cg12303736, cg07485777, cg14557864, cg04128367	0.431218
LOC401010	3.80701630596611e-7	9.66861e-05	0.674963	0.979035	1.99068	5	cg22656550, cg11258485, cg21673175, cg18282096	0.434932
OOEP	3.89595306108701e-7	9.73988e-05	0.674963	0.936498	2.26817	8	cg23870769, cg25998512, cg16078060, cg01739381, cg25007487, cg15806103, cg05396761, cg11648249	0.446384
MYF5	1.08121e-05	0.00149133	0.593325	0.901473	2.18334	8	cg06376520, cg21126707, cg04524478, cg14067873, cg26998717, cg26207503, cg10513852, cg14952949	0.469022
DPPA5	1e-10	9.41176470588235e-8		0.99626	2.41291	8	cg15414745, cg23414861, cg01652244, cg16783571, cg02931604, cg09071762, cg18052665, cg14276083	0.521125
MAEL	4.0540733321952e-9	2.23673e-06	0.761461	0.938873	2.41708	10	cg19241352, cg13249256, cg17757848, cg13480774, cg23968893, cg24586196, cg11336590, cg24453820, cg27053975, cg18894878	0.530201
FTMT	1.48114441098405e-7	4.60639e-05	0.690132	0.94448	2.2875	8	cg21588562, cg14443301, cg12363746, cg10911283, cg22560637, cg11234457, cg24587518, cg09441819	0.536467
