# Supplementary material for: Transcriptional and Epigenomic Markers of the Arterial-Venous and Micro/Macro-Vascular Endothelial Heterogeneity within the Umbilical-Placental Bed
Source: Int J Mol Sci. 2022 Oct 6;23(19):11873. doi: 10.3390/ijms231911873 (PMC9569907; doi:10.3390/ijms231911873)
Supplement: Supplementary file 1 [file ijms-23-11873-s001.zip › Supplementary_Table S4_DMR_Artery_vein_delta_0_05_FDR_0_05.xlsx]

## Sheet: Sheet1
Table S4. DMR_Artery_vein_delta_0_05_FDR_0_05.
shinyÉPICo!Load iDATs and sample sheetNormalizationDifferentially Methylated PositionsDifferentially Methylated Regions
Select DMR to plot:
	pval	padj	log2err	ES	NES	size	leadingEdge	dif_beta
PRRT1	1e-10	6.88272037082163e-8		-0.894455	-3.26139	27	cg06814287, cg12883279, cg12626589, cg17113856, cg16481280, cg06025456, cg13934406, cg23359665, cg02956248, cg06108383, cg00110832, cg03570994, cg25426302, cg20914572, cg04749507, cg10551329, cg20328456, cg19048176, cg17161421, cg01111041, cg17218813, cg21037008, cg11386011	-0.133768
PPT2	1e-10	6.88272037082163e-8		-0.771479	-3.25602	51	cg06814287, cg12883279, cg12626589, cg17113856, cg16481280, cg06025456, cg13934406, cg23359665, cg02956248, cg06108383, cg00110832, cg03570994, cg25426302, cg13102294, cg20914572, cg04749507, cg12585943, cg17229678, cg10551329, cg14130039, cg20328456, cg19048176, cg17161421, cg01111041, cg06264679, cg21037008, cg27134827, cg11386011, cg04105091, cg05133205, cg00552704, cg12738718, cg17329164, cg1…	-0.074975
GATA2	1e-10	6.88272037082163e-8		-0.907797	-3.22507	25	cg19638477, cg22122410, cg22801992, cg13483882, cg07841173, cg02436004, cg16674492, cg25772723, cg03839949, cg19759549, cg06490988	-0.257176
GABRA5	1e-10	6.88272037082163e-8		-0.853851	-3.11333	27	cg16803846, cg03325535, cg15035033, cg04286377, cg10146203, cg14417760, cg18255240, cg01378667, cg22363043, cg10318222, cg05614333, cg23342980, cg16967626, cg19005707, cg00796569, cg12555380, cg14508508, cg20005743	-0.127101
ASCL2	1e-10	6.88272037082163e-8		-0.763061	-3.08259	42	cg10290276, cg05309948, cg13930892, cg07333715, cg27252164, cg21063716, cg13762320, cg20912770, cg10526374, cg06272038, cg19459876, cg03306615, cg14308479, cg06263495, cg13330341, cg02964724, cg01156550, cg11772171, cg11644479, cg26051413, cg19284039, cg22346124, cg05068202, cg07525299, cg06347739, cg15790820, cg12499235, cg24057514	-0.110969
PCDHGA12	1e-10	6.88272037082163e-8		-0.869364	-2.98629	20	cg11647681, cg02452944, cg09639151, cg04080041, cg01224715, cg07730329, cg02267483, cg22151446, cg07539798, cg12304520, cg10805220, cg07802710, cg21185686, cg23244790, cg21627409, cg19294953, cg07489502, cg14253517, cg26375473	-0.096821
KCNQ1DN	1e-10	6.88272037082163e-8		-0.765925	-2.96024	35	cg06582202, cg01923099, cg02646491, cg22675922, cg25478600, cg09554951, cg04457979, cg12821804, cg07592963, cg05656180, cg16083838, cg17239974, cg10300188, cg03947814, cg06281297, cg13885561, cg26457809, cg04251368, cg07439128, cg08246619, cg26601317, cg23762359, cg08771706, cg05290058, cg20250981, cg22389375, cg13081704, cg05029822, cg21753226	-0.126789
HOXD4	1e-10	6.88272037082163e-8		-0.932543	-2.90667	16	cg21011616, cg01152019, cg18750960, cg17104824, cg00014998, cg27160395, cg19509393, cg12539415, cg04843067, cg12127282, cg08717880, cg25951210, cg00767581, cg07011913, cg14399060, cg25942990	-0.117901
RASGRF1	1.03240805562324e-10	6.88272037082163e-8	0.839089	-0.722345	-2.81272	37	cg17821321, cg03711182, cg16154416, cg15156078, cg04828458, cg13571707, cg24733262, cg04813639, cg20574415, cg25673084, cg22699279, cg19431448, cg20973720, cg14984684, cg13937040, cg11806630, cg21864519, cg14510404, cg09275910, cg17507573	-0.0761643
AIM1	1e-10	6.88272037082163e-8		-0.961644	-2.80997	13	cg18405900, cg09184502, cg06025938, cg12448860, cg24194539, cg25263140, cg19343088, cg09404643, cg23413349, cg00974935, cg05873285, cg25944720, cg23052020	-0.205166
MCCC1	1e-10	6.88272037082163e-8		-0.966285	-2.72597	11	cg03344955, cg07464924, cg08395365, cg02616966, cg05496383, cg00890010, cg23166970, cg00161968, cg04991337, cg03318940, cg22211233	-0.259224
AGBL3	1e-10	6.88272037082163e-8		-0.950071	-2.71923	12	cg07277447, cg24097460, cg21033514, cg19461582, cg22667436, cg05351601, cg05813365, cg23733562, cg02015280, cg03483426, cg00588300, cg10731606	-0.174814
MIR125B1	1e-10	6.88272037082163e-8		-0.989332	-2.61515	9	cg24213115, cg02101355, cg03891346, cg07685357, cg20475322, cg07281370, cg24150623, cg06749053, cg24603444	-0.374706
ART4	1e-10	6.88272037082163e-8		-0.985568	-2.6052	9	cg26614815, cg20967028, cg04228042, cg10047173, cg13573513, cg15733114, cg00253681, cg19532939, cg08905654	-0.329752
LTF	1e-10	6.88272037082163e-8		-0.998327	-2.56005	8	cg00716083, cg26307117, cg27314002, cg17527798, cg03933131, cg15261665, cg12295918, cg10749572	-0.510662
CLDN11	1e-10	6.88272037082163e-8		0.983803	2.24191	9	cg02241055, cg13879776, cg20924286, cg11145160, cg07137845, cg07434518, cg13333304, cg20449692, cg07042832	0.306644
APCDD1L	1e-10	6.88272037082163e-8		0.962316	2.29528	11	cg14546153, cg23418591, cg24115032, cg17181362, cg13778709, cg23487201, cg13552201, cg10354244, cg25970377, cg07402669, cg20600210	0.0913481
TACSTD2	1e-10	6.88272037082163e-8		0.915493	2.39482	16	cg21536783, cg04863005, cg16080552, cg05346878, cg19813884, cg17210938, cg01821018, cg16699148, cg00667789, cg00554413, cg27398499, cg10347335, cg13443627, cg11243634	0.294333
LAT	1e-10	6.88272037082163e-8		0.943623	2.39723	14	cg00607627, cg08331345, cg23797100, cg01448132, cg23663476, cg07041323, cg06485706, cg03134947, cg03176550, cg04818331, cg05798125, cg05769344, cg16462073	0.336789
NNAT	1e-10	6.88272037082163e-8		0.780923	2.50033	41	cg23566503, cg13708635, cg11174847, cg19782411, cg26083330, cg18433380, cg07360805, cg04810287, cg15473473, cg03061677, cg14765818, cg00576435, cg16648571, cg17643025, cg20479660, cg04489586, cg20601276, cg14469070, cg25962605, cg13790727, cg12862537, cg10981598, cg23605670, cg13690564, cg22943498, cg01466133, cg25712981, cg03615235, cg24675557, cg07156273, cg22298088	0.141089
BLCAP	1e-10	6.88272037082163e-8		0.685515	2.54653	104	cg23566503, cg13708635, cg13668823, cg10642330, cg11174847, cg19782411, cg26083330, cg09993814, cg11252765, cg18433380, cg07360805, cg01604401, cg04810287, cg22582721, cg17971649, cg15473473, cg17820025, cg03061677, cg14765818, cg06198069, cg00576435, cg16648571, cg17643025, cg20479660, cg04489586, cg21733794, cg20601276, cg18244708, cg14469070, cg25962605, cg13790727, cg24214471, cg12862537, cg1…	0.0954597
MAB21L1	1e-10	6.88272037082163e-8		0.958353	2.54655	17	cg13238479, cg21392700, cg00505001, cg16877681, cg12178237, cg10587183, cg03356172, cg24769969, cg05093686, cg01952313, cg12029639, cg13446906, cg12573705, cg03014934, cg22855860, cg21884062, cg07554357	0.403329
ZIC4	1e-10	6.88272037082163e-8		0.823105	2.55343	34	cg24620761, cg00154357, cg06166523, cg21639713, cg23957311, cg11142389, cg13015925, cg17546247, cg13278496, cg26791399, cg23189410, cg03355998, cg26224785, cg21127068, cg01581018, cg06369327, cg02820514, cg19516404, cg02387803, cg05548555, cg08070771, cg24686610	0.0813228
HOXA4	1e-10	6.88272037082163e-8		0.913143	2.58879	22	cg11908057, cg24169822, cg17591595, cg25952581, cg25967031, cg22997113, cg23884241, cg15196806, cg15624376, cg07317062, cg16651126, cg14359292, cg08657492, cg17457637, cg11015251, cg03724423, cg19142026, cg11410718, cg08203284, cg00562553, cg04317399, cg20161965	0.261226
GABRG2	1.66387695947405e-10	1.06488125406339e-7	0.826657	-0.9463	-2.70843	12	cg26116742, cg03886192, cg02660846, cg08566437, cg18295183, cg09220361, cg06525987, cg05668580, cg04550524, cg18219951, cg14724933, cg17401282	-0.185204
CHRNB1	2.10578282491003e-10	1.29586635379079e-7	0.826657	-0.964259	-2.62113	10	cg10723711, cg22637538, cg24479590, cg04809787, cg18884137, cg15792487, cg05726661, cg02694489	-0.130727
SLC38A4	3.24656212066865e-10	1.92388866409994e-7	0.814036	-0.926039	-2.70593	13	cg07601320, cg21428710, cg14671384, cg04094478, cg04053798, cg11331445, cg07102229, cg11146691, cg17501823, cg18064171, cg15584813	-0.205787
PCDHGA11	3.90751245624474e-10	2.23286426071128e-7	0.814036	-0.856324	-2.9415	20	cg27630202, cg02715006, cg26485937, cg04845915, cg13951490, cg01729977, cg10679597, cg21928406, cg22175873, cg03892308, cg08395122, cg15874877, cg13598256, cg07179872, cg24954895, cg18118262	-0.102593
CASS4	5.38643203670532e-10	2.92722555871377e-7	0.801216	0.995048	1.91189	5	cg10463299, cg00387658, cg23676369, cg16210447, cg26712809	0.358148
ZC3H12D	5.48854792258833e-10	2.92722555871377e-7	0.801216	0.915621	2.32609	14	cg09678939, cg18082788, cg04275695, cg18951352, cg15132169, cg17501395, cg15559674, cg13136655, cg10308253, cg09313931, cg06762457, cg18708013, cg00073460	0.365647
HOXD3	7.853616611167e-10	4.05347954124749e-7	0.801216	-0.854672	-2.86786	19	cg10304824, cg09387749, cg23981871, cg01128482, cg12634591, cg25938806, cg01014615, cg06145336, cg13316854, cg15812753, cg05021643, cg02773086, cg18702197, cg24704177, cg24541426	-0.0545776
SOX2	8.94556311934243e-10	4.47278155967122e-7	0.801216	-0.752415	-2.82977	31	cg08062338, cg00666105, cg25444208, cg24782772, cg01686348, cg07747133, cg04948892, cg15106134, cg03827626, cg12930100, cg18148179, cg20106776, cg19258425, cg11129008, cg02573703, cg05142211, cg05664581, cg27331851	-0.104948
AKR7A3	1.05563920304201e-9	5.11825068141582e-7	0.788187	-0.935625	-2.67788	12	cg09028008, cg11233384, cg16126458, cg24008908, cg17594860, cg07838106, cg04091063, cg05937630, cg20253350, cg08917933, cg00690710, cg02910873	-0.124589
PNMAL2	1.44482624587884e-9	6.79918233354747e-7	0.788187	0.852266	2.31788	19	cg24718465, cg16167052, cg03969996, cg16617301, cg06484000, cg18709349, cg11410682, cg25749306, cg04689048, cg19560927, cg22928599, cg02876326, cg04255201	0.202571
GP1BB	1.63296875993165e-9	7.46500004540185e-7	0.788187	0.963304	2.1952	9	cg16627786, cg02357751, cg23787873, cg12899065, cg20193802, cg05726109, cg03263514, cg03970899, cg14130977	0.390174
TMEM88	2.07660252540894e-9	9.22934455737305e-7	0.774939	0.887564	2.32176	16	cg15853812, cg06941557, cg23087944, cg26314534, cg03719978, cg00014203, cg03854722, cg24776350, cg00031013, cg23404101, cg06518763, cg21845633, cg23528037, cg23671708, cg02459416	0.149357
TCF21	2.32968890402657e-9	1.00743e-06	0.774939	0.9289	2.28705	12	cg10066534, cg12468478, cg24157171, cg04467618, cg17470942, cg20986996, cg12359158, cg13212956, cg03087607, cg04692403, cg24215443	0.0920334
COL9A3	3.08793355294188e-9	1.30018e-06	0.774939	0.734072	2.32087	38	cg16653692, cg06033659, cg22489878, cg12084392, cg16461246, cg13203507, cg16847645, cg00516067, cg11368502, cg10092867, cg16709385, cg18291290, cg07845648, cg07827435, cg08696494, cg14880348, cg00837103, cg15457981, cg24633656, cg15266508, cg15505615, cg18753958, cg11296498, cg14745622, cg18014624, cg20331689, cg16132351, cg10760339, cg03835983	0.106245
SFRP2	4.20567085669664e-9	1.68227e-06	0.761461	-0.715015	-2.73811	34	cg23121156, cg05164933, cg23292160, cg25645268, cg23207990, cg05874561, cg00082664, cg06549216, cg11354906, cg05961809, cg07999845, cg25775322, cg05774801, cg14063488, cg03202804, cg23910835, cg14435644, cg04965141, cg14330641, cg10942078	-0.151933
PCDHB16	4.72441869963823e-9	1.84368e-06	0.761461	-0.850518	-2.78914	18	cg04836851, cg26569309, cg27022678, cg27582059, cg04998160, cg20730770, cg00269800, cg26389950, cg11864993, cg11925729, cg17652792, cg18489195, cg16134323, cg08665243	-0.12683
HOXB1	5.09933060769719e-9	1.9426e-06	0.761461	-0.924053	-2.64476	12	cg04904318, cg26687072, cg26634219, cg07823492, cg13752649, cg05726756, cg24948406, cg22660933, cg08076955, cg17233506, cg02497558	-0.182518
DARC	6.58944216612732e-9	2.39616e-06	0.761461	0.969269	2.11736	8	cg07202479, cg23507131, cg11950577, cg19260329, cg20003179, cg10808936, cg18552413, cg23018689	0.357189
NFATC1	6.49076919615811e-9	2.39616e-06	0.761461	0.613635	2.18988	73	cg19476788, cg15908877, cg15643428, cg16848717, cg18773522, cg15784814, cg13608166, cg00151768, cg15702661, cg12964741, cg15363134, cg01277438, cg03586564, cg04516518, cg07342752, cg00110171, cg25145459, cg15798890, cg07277828, cg27308982, cg05753993, cg15138382, cg07175507	0.0516654
CALCA	6.9333089668814e-9	2.46518e-06	0.761461	-0.6916	-2.69892	38	cg05397812, cg08176386, cg16245265, cg05093325, cg06295856, cg11697588, cg22085702, cg18470144, cg22183706, cg06796866, cg00332249, cg22863523, cg13491234, cg10467022, cg18810922, cg24442913, cg12904004, cg26676559, cg14106660, cg12083965, cg11488893, cg25943588, cg07529966, cg26833169, cg02077276	-0.0720399
ZNF563	9.48941739603378e-9	3.30067e-06	0.74774	-0.944224	-2.56667	10	cg12517803, cg24400183, cg19484319, cg07195282, cg00564164, cg07967409, cg11979591, cg26839807, cg22998811	-0.204204
LRRC61	1.02388329047e-8	3.48556e-06	0.74774	-0.779982	-2.77256	24	cg03185704, cg06975979, cg22747650, cg04999691, cg02119840, cg02639123, cg11347411, cg18221429, cg07753583, cg11740103, cg01270001, cg22893248, cg11026333, cg10348193, cg16098921, cg21516287	-0.0704671
NPY	1.19272085657912e-8	3.97574e-06	0.74774	-0.917687	-2.62654	12	cg05158615, cg11475550, cg25884711, cg00355281, cg18106668, cg24242823, cg16964348, cg21097881, cg24885417, cg15929698, cg01050885	-0.202835
CPT1B	1.2890182581179e-8	4.12486e-06	0.74774	-0.873089	-2.72136	16	cg01081346, cg00270625, cg05156901, cg08260245, cg10770023, cg00983520, cg06530441, cg24363820, cg27502912, cg19112186, cg16386697, cg00047287, cg10490842	-0.154544
TSLP	1.26807771499012e-8	4.12486e-06	0.74774	0.891951	2.26596	14	cg15089387, cg15739437, cg15557878, cg25328184, cg10931190, cg04450332, cg18049164, cg17157872	0.212846
LOC100287216	1.40615365109592e-8	4.41146e-06	0.74774	0.975207	2.07274	7	cg08390901, cg01495363, cg25308803, cg04286823, cg03846641, cg07548255, cg02713669	0.451992
C3orf62	1.6985408190119e-8	5.22628e-06	0.733762	-0.914276	-2.61678	12	cg07758574, cg06241292, cg07207099, cg16523704, cg11098493, cg20603260, cg08846852, cg19498237, cg10259735, cg20835282	-0.190093
C20orf166	1.98292132972187e-8	5.98618e-06	0.733762	-0.759129	-2.6969	25	cg12437024, cg08093055, cg05756622, cg26844459, cg14126020, cg27578726, cg27447740, cg15010213, cg09750382, cg26379383, cg02053807, cg19086599, cg24176678, cg00499838, cg12039664, cg25567337, cg04362560, cg20156391	-0.0595184
SCIN	2.06862688433145e-8	6.12926e-06	0.733762	-0.836435	-2.74296	18	cg02924053, cg10915772, cg05311388, cg08912317, cg20552487, cg02273970, cg04205943, cg17262025, cg18078387, cg07541786, cg12423584	-0.123916
LOC283314	2.38597400963281e-8	6.94102e-06	0.733762	-0.971098	-2.36818	7	cg21439672, cg21990700, cg07027613, cg07526656, cg13593553, cg27130630, cg16100690	-0.237758
DPP6	2.83548594075723e-8	8.10139e-06	0.733762	-0.802995	-2.76766	21	cg19161124, cg00446413, cg18940047, cg09124223, cg15549927, cg02485566, cg00017489, cg02855576, cg25502399, cg04083575, cg14523847, cg27032232, cg06495961, cg13544851, cg24011260	-0.0860917
MIR10B	2.97142296155323e-8	8.34084e-06	0.733762	-0.93253	-2.53488	10	cg17104824, cg00014998, cg27160395, cg12127282, cg23460578, cg19519747, cg24000528, cg08717880, cg07011913, cg25942990	-0.114281
PCDHGB5	3.10795784089205e-8	8.57368e-06	0.719513	-0.891777	-2.60581	13	cg02074191, cg17022953, cg11655243, cg00118365, cg24172509, cg02563137, cg08491188, cg04553690, cg24954590, cg25426815, cg03608712, cg22052948	-0.146743
SYNPO	3.60086784923307e-8	9.76507e-06	0.719513	-0.800024	-2.75742	21	cg12334871, cg06838879, cg16440442, cg15167202, cg24040989, cg01025434, cg01228193, cg06675531, cg26444282, cg00227093, cg19091719, cg18278528, cg08125125	-0.0949709
GP6	4.00319872250288e-8	1.06752e-05	0.719513	0.95829	2.09338	8	cg20651389, cg25818583, cg02462353, cg05215830, cg05374025, cg23796967, cg18355337	0.311772
TMEM200C	4.55268877023743e-8	1.16083e-05	0.719513	0.935831	2.18668	10	cg18139195, cg09366312, cg12899381, cg21447871, cg26438105, cg27093273, cg16086373, cg26544134, cg17586988	0.268579
FLI1	4.5707765757976e-8	1.16083e-05	0.719513	0.723345	2.25888	36	cg20374917, cg01534808, cg02536065, cg12940747, cg02677035, cg03798942, cg11886358, cg21585162, cg02666257, cg15763258, cg08825225	0.102885
SFRP1	5.67068066198355e-8	1.40275e-05	0.719513	-0.807437	-2.70937	19	cg06166767, cg07935886, cg01074584, cg14904908, cg09410389, cg23359714, cg00000321, cg00930833, cg14824386, cg03133371, cg03575666	-0.105254
C6orf138	5.69866244118782e-8	1.40275e-05	0.719513	-0.928472	-2.52385	10	cg09816507, cg20116804, cg01612730, cg03709091, cg11848487, cg00457913, cg27250236, cg24035447, cg21292008	-0.0802202
FGF12	6.95832651094962e-8	1.68687e-05	0.704976	-0.758814	-2.69731	24	cg02992632, cg15104158, cg06804312, cg02403395, cg04988476, cg15048660, cg16366473, cg19507527, cg01257828, cg04003850, cg00386551, cg07127762, cg15543551, cg23207710, cg16376000, cg08002883, cg16209795, cg18780257, cg03401266	-0.0920814
CYP24A1	7.06631507551381e-8	1.68748e-05	0.704976	-0.92623	-2.51776	10	cg05120028, cg23685712, cg12978433, cg02712555, cg02143877, cg02673418, cg03307911, cg18956481, cg02604290	-0.253932
ZIC1	7.26434201081174e-8	1.70926e-05	0.704976	0.721198	2.2219	33	cg26400885, cg11142389, cg17546247, cg10107050, cg23189410, cg16181396, cg00475509, cg12419052, cg23449696, cg07291439, cg08070771, cg14456683, cg08855449, cg24686610, cg05073035, cg05700079, cg09241332	0.0624868
C17orf97	8.22396256255148e-8	1.90701e-05	0.704976	-0.899783	-2.5753	12	cg20197989, cg16791721, cg17481490, cg14059340, cg00328418, cg11383747, cg13477164, cg02425140, cg19585061, cg15864601, cg20698501	-0.157539
ITGA8	8.76467941043405e-8	2.00336e-05	0.704976	-0.942956	-2.49257	9	cg25825488, cg19944763, cg26104297, cg16422098, cg08361126, cg07073391, cg01078989, cg17938623, cg13492340	-0.150256
PCDHGA5	9.07517705701318e-8	2.04511e-05	0.704976	-0.849002	-2.64628	16	cg02580763, cg02022808, cg15829642, cg13650304, cg16435923, cg02140963, cg13307880, cg18891762, cg19748485, cg01911239, cg17451176, cg06575035, cg07870307, cg14738170	-0.118451
CD74	9.43781933577565e-8	2.09729e-05	0.704976	-0.922287	-2.50704	10	cg19966212, cg11619961, cg26129545, cg24548564, cg16591228, cg01601628, cg14484145, cg19928046, cg18664712	-0.276822
PCDHB15	9.65031288890117e-8	2.11514e-05	0.704976	-0.819518	-2.68749	18	cg23941075, cg06948989, cg15006101, cg09135656, cg23497306, cg19005233, cg18664869, cg23974473, cg13337064, cg27328673, cg11368643, cg24951286, cg03572772, cg22732749, cg17023770, cg10757144	-0.104438
HEXIM1	1.1864668614228e-7	2.56533e-05	0.704976	0.78479	2.2249	22	cg15804598, cg04700814, cg12866859, cg11068337, cg22887526, cg01835665, cg13598434	0.080027
ZNF280A	1.22601284641875e-7	2.61204e-05	0.690132	0.983926	1.89052	5	cg18520517, cg00304423, cg08088989, cg20403031, cg21604856	0.45973
FGF20	1.24071770094902e-7	2.61204e-05	0.690132	0.952112	2.07988	8	cg24030449, cg11196848, cg27110277, cg01003803, cg06872257, cg17808882	0.303417
PCDHGA8	1.39862339416728e-7	2.90623e-05	0.690132	-0.894171	-2.55923	12	cg21915313, cg10462048, cg27305357, cg04453594, cg18926108, cg14458068, cg22604188, cg21117330, cg10475970	-0.132184
C20orf200	1.44946019364859e-7	2.96582e-05	0.690132	-0.759518	-2.66939	23	cg12437024, cg08093055, cg05756622, cg26844459, cg14126020, cg27578726, cg27447740, cg09750382, cg26379383, cg02053807, cg19086599, cg24176678, cg00499838, cg12039664, cg25567337, cg04362560, cg20156391	-0.0657552
SPON1	1.46437149070534e-7	2.96582e-05	0.690132	0.884803	2.2277	13	cg22805485, cg24258347, cg10153349, cg11028624, cg25486824, cg09191626, cg23284931, cg12085698, cg08309747, cg12581592	0.198888
DYRK1B	1.73759135091773e-7	3.47518e-05	0.690132	-0.874394	-2.55502	13	cg18851831, cg17775332, cg15758138, cg18036710, cg18692382, cg15121364, cg08642014, cg18763720, cg10294836, cg15475080, cg13264473	-0.136458
ANO9	2.05456689902112e-7	4.00891e-05	0.690132	-0.940626	-2.41208	8	cg18993457, cg04021962, cg05904366, cg19598514, cg24932241, cg20132549	-0.149864
NCR1	2.17141735844213e-7	4.18586e-05	0.690132	0.959326	2.03899	7	cg12123879, cg13518366, cg17804112, cg11356156, cg14550066, cg18832619, cg20142762	0.180977
ANKMY1	2.38574350116419e-7	4.48843e-05	0.674963	-0.907386	-2.55981	11	cg27504117, cg25810938, cg15766075, cg20002504, cg13030331, cg23964682, cg13604246, cg07592361	-0.170054
ACCS	2.40226283577855e-7	4.48843e-05	0.674963	-0.871318	-2.54603	13	cg12287025, cg03856109, cg16963683, cg08632680, cg10598066, cg11200965, cg00452199, cg15894661, cg16512570, cg09339476	-0.121556
FLJ36031	2.41252849351562e-7	4.48843e-05	0.674963	-0.915281	-2.48799	10	cg07428697, cg19910754, cg03150857, cg16586152, cg05364750, cg03593280, cg21496408, cg15017411	-0.20847
AKAP6	2.82952299347172e-7	5.20157e-05	0.674963	0.905334	2.15937	11	cg16235995, cg24812523, cg03403507, cg09985192, cg10359332, cg09246570, cg23935289, cg21156756, cg16683572, cg18849583, cg02248514	0.131271
MSX1	2.86086497675931e-7	5.20157e-05	0.674963	0.734181	2.18359	28	cg18849102, cg24469464, cg03672274, cg13882284, cg19846622, cg07462756, cg07035659, cg10266211, cg21689228, cg15092343, cg00486340, cg17938612, cg04660422, cg03335246, cg04100843, cg13207326, cg06677140, cg20588069	0.0751556
ATPGD1	2.96500620382537e-7	5.33035e-05	0.674963	-0.912703	-2.48099	10	cg20234060, cg25414605, cg23125542, cg03722472, cg10422334, cg13708910, cg17025232, cg13899320	-0.145289
DSCR8	3.03381184893361e-7	5.39344e-05	0.674963	0.957213	2.0345	7	cg07015927, cg09795093, cg03505963, cg01852611, cg18539325, cg07064066, cg11551577	0.37701
PCSK9	3.11233385497849e-7	5.47224e-05	0.674963	-0.912344	-2.48001	10	cg17167852, cg14993491, cg05118916, cg13191808, cg09072162, cg26666107, cg25957967, cg08920610, cg26047355	-0.128433
GDF2	3.75461912486825e-7	6.52977e-05	0.674963	-0.883146	-2.52768	12	cg13321164, cg05441133, cg25943845, cg17200137, cg15247509, cg23812775, cg06840491, cg00495658, cg21115977	-0.173734
DCN	3.79699190769917e-7	6.53246e-05	0.674963	0.944429	2.0631	8	cg09308942, cg05845030, cg04088433, cg00608965, cg26985711, cg04018214, cg26521708, cg02442619	0.292373
UCN	4.70082920132916e-7	8.00141e-05	0.674963	-0.907492	-2.46682	10	cg20028470, cg04527918, cg13833437, cg05113927, cg22129545, cg06536868, cg05231308, cg21752601, cg20442078, cg09065714	-0.172744
LOC402778	5.25479278390781e-7	8.6677e-05	0.659444	-0.880265	-2.51943	12	cg20272155, cg08966208, cg08269485, cg03934392, cg15536116, cg07523553, cg02916272, cg27226043, cg03846408, cg16934127	-0.12691
TTLL3	5.21902066853635e-7	8.6677e-05	0.659444	-0.905888	-2.46246	10	cg14195958, cg01423563, cg21415305, cg18083704, cg18031978, cg19091756, cg07608658, cg26320410, cg02720131	-0.137261
DSCR4	5.22124285601934e-7	8.6677e-05	0.659444	0.880723	2.16843	12	cg07015927, cg03505963, cg01852611, cg18539325, cg08449975, cg07064066, cg11551577, cg13538551, cg22778797, cg27374199, cg10382945	0.360388
LINGO3	5.47941258101332e-7	8.94598e-05	0.659444	-0.71408	-2.53686	25	cg23671699, cg08059112, cg22294740, cg11231751, cg19241679, cg01799734, cg11891591, cg17117171, cg25238537, cg13033578, cg20621715	-0.0654571
UPK1B	6.05316936303201e-7	9.49517e-05	0.659444	0.978039	1.87921	5	cg01814130, cg02741226, cg04857792, cg02019333, cg22842233	0.35623
SOX17	6.97309564831845e-7	0.00010832	0.659444	-0.92403	-2.44254	9	cg15710198, cg02919422, cg09626193, cg24928391, cg15186181, cg00123055, cg26059468	-0.0588193
TBX4	8.64724470891612e-7	0.000132768	0.659444	0.950659	2.02056	7	cg09258804, cg03866607, cg22110896, cg04567731, cg14823851, cg14011845, cg18536148	0.258346
PRDM8	8.71290226456872e-7	0.000132768	0.659444	0.684318	2.12289	34	cg11388320, cg22902505, cg26299084, cg06373870, cg03463411, cg05452645, cg06307913, cg04235768, cg07857469, cg04214966, cg18073471, cg21082141, cg22961278, cg27242132, cg01304890, cg09560763, cg27639662, cg07462804, cg27111250, cg12572049, cg14197071, cg16117799	0.116115
DUOXA2	8.86197627566459e-7	0.000133766	0.659444	-0.824101	-2.49472	15	cg10042437, cg04222582, cg00877887, cg04001842, cg23899628, cg10778736, cg16778527, cg02454595, cg21267231, cg00465476, cg02550961	-0.0894925
COL7A1	9.29929947920708e-7	0.000137767	0.659444	-0.897598	-2.43993	10	cg00158683, cg12448161, cg11846236, cg17913386, cg16357381, cg00178511, cg14957943, cg23328613	-0.106673
PLA1A	1.04139e-06	0.000152865	0.643552	0.968625	1.95736	6	cg15362455, cg04330122, cg06068392, cg21073650, cg12806353	0.382667
C12orf42	1.09249e-06	0.000157476	0.643552	-0.813068	-2.53428	16	cg14380586, cg26381364, cg11342468, cg13702005, cg25935014, cg11743448, cg00259618, cg10096177, cg06664258, cg21837669, cg03882242, cg06824277	-0.121175
GPR75	1.08458e-06	0.000157476	0.643552	-0.852149	-2.49002	13	cg01876338, cg19592277, cg19961545, cg12451530, cg19878627, cg00701946, cg19664945, cg05414908, cg13356253, cg08611810	-0.0541338
CA10	1.29325e-06	0.000181509	0.643552	-0.78097	-2.56107	18	cg14054928, cg07398767, cg08605326, cg07723251, cg04881814, cg07111868, cg21385821, cg13125157, cg14073722, cg25592977, cg22702328, cg24341611, cg20405017, cg22855255	-0.0754047
LOC100302652	1.3955e-06	0.000194156	0.643552	-0.887425	-2.5035	11	cg01876338, cg19961545, cg12451530, cg19878627, cg00701946, cg19664945, cg05414908, cg13356253, cg08611810	-0.0615056
NOX4	1.49907e-06	0.000206768	0.643552	-0.816064	-2.47039	15	cg22661893, cg24309428, cg12161228, cg03793270, cg08725840, cg11670211, cg17063929, cg26811159, cg19981409, cg08687753, cg24750308, cg06979108	-0.116933
G0S2	1.83458e-06	0.000248756	0.643552	-0.914051	-2.41616	9	cg27176828, cg14824901, cg17710021, cg13460643, cg08185241, cg19534438	-0.166839
FOXP1	1.91117e-06	0.000256964	0.627257	0.593102	2.03733	60	cg25811633, cg18558767, cg22876402, cg02336104, cg07475026, cg09459774, cg21487363, cg08080735, cg08038033, cg18342703, cg05399036, cg20382675, cg20115117, cg26227248, cg18267131, cg26344024, cg06391412, cg20506347, cg21860675, cg10715905, cg12431087, cg01055868, cg11105872, cg07644184, cg08489512, cg17696741, cg25356639, cg07278181, cg10452974, cg00386925	0.0759718
CABLES1	2.04962e-06	0.000273282	0.627257	0.801651	2.13016	17	cg19476622, cg20786131, cg13495850, cg00751332, cg22158648, cg00455327, cg26136497, cg13313047, cg13525835, cg24964110, cg18793086	0.10131
SLC41A3	2.2616e-06	0.000299055	0.627257	0.742927	2.11588	23	cg11282012, cg08692478, cg27425383, cg10580335, cg01145653, cg21580456, cg27137836, cg23085666	0.0722017
FGF2	2.2849e-06	0.000299659	0.627257	-0.920125	-2.35951	8	cg24683623, cg11327857, cg03941587, cg21550024, cg17214107, cg15128226	-0.235616
MEST	2.56844e-06	0.000331412	0.627257	0.564499	2.00531	71	cg26275543, cg10473158, cg10767216, cg05222671, cg02756856, cg13831540, cg17706086, cg17347253, cg20826277, cg24941047, cg14584935, cg09080913, cg07427065, cg08229366, cg13104298, cg04678950, cg07224147, cg16823958, cg25519926, cg12347392, cg27417677, cg06212135, cg27338480, cg17580798, cg21667116, cg13986840, cg10249538, cg04786207, cg20297423, cg06100421	0.0673925
TRIM2	2.6468e-06	0.00033879	0.627257	0.606865	2.03807	53	cg17852507, cg25837904, cg01597882, cg05973772, cg25941544, cg17943647, cg02832697, cg26396039, cg02559915, cg02616418, cg09317774, cg02677609, cg22471112, cg18367268, cg08322448, cg11009257, cg12793610	0.0753312
PCDH8	2.82225e-06	0.000355559	0.627257	-0.737892	-2.54328	21	cg10484958, cg10323552, cg05336395, cg12568898, cg06114087, cg12545687, cg07847863, cg01382137, cg06460717, cg27360326, cg16027761, cg20366906, cg24560494, cg19456622	-0.0887294
TP53INP1	2.81004e-06	0.000355559	0.627257	0.831519	2.11244	14	cg16049864, cg18059933, cg26343298, cg20039814, cg09323728, cg13393036, cg01824466, cg23172400, cg08755736, cg21701395	0.143209
LOC254559	2.90195e-06	0.000362743	0.627257	-0.917032	-2.35158	8	cg03766449, cg00481644, cg20738500, cg21751684, cg12598235, cg17301216, cg21029612	-0.187369
MYLK2	2.9755e-06	0.000369054	0.627257	-0.881671	-2.39663	10	cg00885918, cg08726417, cg05152503, cg17643662, cg23476802, cg23827284	-0.0631952
NKX6-2	3.07882e-06	0.000378931	0.627257	-0.661008	-2.42843	28	cg19355087, cg10171347, cg06648277, cg07055616, cg02306630, cg00699945, cg03905847, cg24659054, cg08441806, cg19701540, cg11342452, cg15304699, cg17996619, cg07251711, cg00018024, cg10182697, cg05904135, cg25485875, cg01303723	-0.0523381
ACTR3C	3.17173e-06	0.000382023	0.627257	-0.731018	-2.53893	22	cg03185704, cg06975979, cg22747650, cg02119840, cg02639123, cg11347411, cg18221429, cg07753583, cg11740103, cg01270001, cg22893248, cg02393907, cg11026333, cg10348193, cg21516287	-0.0534279
SDR42E1	3.14568e-06	0.000382023	0.627257	-0.879966	-2.48246	11	cg01645998, cg02703870, cg04821708, cg10147797, cg04886060, cg21649442, cg04586579, cg03629151, cg02283931	-0.241806
REC8	3.62487e-06	0.000429614	0.627257	-0.850134	-2.43319	12	cg18512948, cg10137231, cg16425038, cg16473141, cg18534491, cg18628371, cg24127861, cg18556834, cg19989295, cg03431846, cg07516252	-0.129807
HLA-G	3.80747e-06	0.000447937	0.627257	0.816446	2.1233	15	cg17213462, cg10556772, cg26302178, cg21727129, cg03432955, cg14941654, cg19050514, cg09865095, cg03096746, cg17184855, cg00126638, cg03521696, cg09430946, cg14574237	0.120542
C11orf87	4.04827e-06	0.000472791	0.610527	-0.800943	-2.42461	15	cg04861929, cg21852408, cg07142201, cg27471124, cg13952556, cg07180307, cg07428323, cg26014266, cg10454766, cg16359550	-0.117026
PAX9	4.12533e-06	0.000474858	0.610527	-0.707475	-2.48648	23	cg00011482, cg10911990, cg04415798, cg07459252, cg21207665, cg19538655, cg02178684, cg11194925, cg25617340, cg02428056, cg26620157, cg21875330, cg19842809, cg01672943, cg01627823, cg04243401, cg00762160, cg04426862	-0.0661149
APOLD1	4.11257e-06	0.000474858	0.610527	0.761823	2.0719	19	cg10048215, cg16747828, cg10635645, cg02813863, cg26244225, cg23740310, cg04943927	0.160302
DNAH7	4.61633e-06	0.000523839	0.610527	-0.903109	-2.38724	9	cg18527435, cg19374305, cg16593556, cg19655195, cg08122351, cg13045813, cg00369640, cg03469482	-0.125558
RREB1	4.91869e-06	0.000549191	0.610527	0.653449	2.05152	37	cg13832604, cg07216133, cg11433624, cg12407685, cg26991433, cg08055087, cg24899545, cg19696794, cg19869746, cg03391776, cg00421164, cg10287970, cg04418434, cg09866303, cg09754197, cg14919455, cg05659651	0.0691466
C3orf27	4.94272e-06	0.000549191	0.610527	0.857001	2.11002	12	cg16650677, cg11004117, cg03433942, cg24938752, cg13446974, cg22068211, cg07084746	0.153649
SYNPR	5.07883e-06	0.000560422	0.610527	-0.874241	-2.37644	10	cg09462808, cg19467202, cg11282156, cg25854303, cg04785972, cg06314761, cg08536228, cg22189386, cg06185146	-0.133358
MIR373	5.1646e-06	0.000565983	0.610527	-0.844712	-2.41768	12	cg20644425, cg01975502, cg08239565, cg10200169, cg24823137, cg09484214, cg18403970, cg05882315	-0.22806
SLC25A22	5.20249e-06	0.000566257	0.610527	0.935795	1.98897	7	cg10970251, cg10665488, cg16709110, cg13749939, cg02973416, cg07080372, cg22747142	0.337601
APLNR	5.33422e-06	0.000576672	0.610527	0.899772	2.05042	9	cg09085358, cg26637069, cg25739366, cg17363540, cg25072179	0.232929
NRIP2	5.48476e-06	0.000585041	0.610527	-0.929616	-2.26703	7	cg02852959, cg03126946, cg05194726, cg10231675, cg00830029, cg00922748, cg06997549	-0.140667
SLC17A8	5.89379e-06	0.000624508	0.610527	-0.900104	-2.37929	9	cg14077898, cg21961771, cg24446178, cg06563300, cg21116900, cg21429394, cg06836849	-0.196567
C17orf93	6.0105e-06	0.000632684	0.610527	-0.899895	-2.37874	9	cg20945566, cg12374721, cg20094830, cg27170782, cg14230397, cg00960395, cg23470850, cg04574034, cg09866983	-0.244433
LRRC14B	6.22601e-06	0.000646858	0.610527	-0.829614	-2.42417	13	cg13787932, cg24696500, cg26866348, cg19858576, cg15351009, cg01239922, cg00607051, cg03553576, cg15730313, cg05760882	-0.0595385
PPARGC1A	6.30039e-06	0.000650362	0.610527	-0.964036	-2.1171	5	cg20723350, cg27461259, cg27514608, cg11270806, cg12691631	-0.0901464
DUOX2	6.35777e-06	0.000652079	0.610527	-0.828784	-2.42174	13	cg10042437, cg00877887, cg04001842, cg23899628, cg10778736, cg16778527, cg02454595, cg21267231, cg00465476, cg02550961, cg11562513	-0.0976626
TRIM60	6.82562e-06	0.000695604	0.610527	0.850829	2.09483	12	cg12303736, cg10852876, cg26426582, cg04128367, cg16026862, cg04878813, cg07485777, cg14082737, cg04228358, cg12819144, cg14557864	0.322519
ZNF154	7.30481e-06	0.000739728	0.610527	-0.907159	-2.32626	8	cg21790626, cg27049766, cg05661282, cg01268824, cg03234186, cg08668790, cg12506930, cg26465391	-0.147526
RAB34	8.13429e-06	0.000818545	0.593325	-0.800873	-2.41523	14	cg21237418, cg08839210, cg03452174, cg22803868, cg08032476, cg19982230, cg02530437, cg06964756, cg18686527, cg12873610	-0.0930944
MIR372	8.31709e-06	0.000829278	0.593325	-0.839064	-2.40151	12	cg20644425, cg01975502, cg08239565, cg24823137, cg09484214, cg18403970, cg05882315, cg25579656, cg11616411, cg22462000	-0.206528
FDFT1	8.34461e-06	0.000829278	0.593325	-0.895071	-2.36599	9	cg24123057, cg14784428, cg08874430, cg02840367, cg15836394, cg22870256, cg02887248, cg16736242	-0.0984689
MARVELD2	8.69473e-06	0.000858738	0.593325	-0.894776	-2.36521	9	cg02505827, cg17019292, cg18663063, cg05901765, cg06418871, cg06998965, cg16419724	-0.11177
HOXA6	1.0016e-05	0.000983168	0.593325	0.814247	2.06856	14	cg23590202, cg09936824, cg16880946, cg12110087, cg03529432, cg22469274, cg19816811, cg14044640, cg19183743, cg24719020, cg04265576, cg23129930, cg05928186	0.16495
HECW1	1.02785e-05	0.000996706	0.593325	-0.661445	-2.34987	25	cg04442388, cg25717239, cg03004999, cg13298841, cg13027493, cg05380503, cg01971676, cg08039116, cg21656751, cg17438849, cg24384918, cg00514713, cg17045801, cg22795470, cg14872657, cg03781266	-0.0792479
RYR3	1.02258e-05	0.000996706	0.593325	-0.942498	-2.27015	6	cg02186782, cg11789740, cg24632756, cg12860391, cg21413325, cg25405123	-0.147816
PHKG1	1.06787e-05	0.00102928	0.593325	-0.888965	-2.34985	9	cg21940640, cg05724065, cg16857771, cg26422861, cg17603988, cg19759064, cg08370546, cg15666071	-0.0866272
PRICKLE1	1.1116e-05	0.001065	0.593325	0.647357	2.00822	34	cg14802097, cg05901279, cg23236959, cg09047361, cg11409510, cg06695286, cg03320170, cg15655366, cg22871318	0.0746153
GPR116	1.15274e-05	0.00109785	0.593325	0.828603	2.0862	13	cg02592743, cg03096543, cg14326991, cg00402074, cg10770662, cg03558010	0.141394
TNFRSF18	1.20804e-05	0.00113697	0.593325	-0.885712	-2.34125	9	cg06097659, cg08641866, cg07671976, cg15706223, cg14886269, cg04343794	-0.153412
TSTD1	1.26332e-05	0.00117852	0.593325	-0.89866	-2.30447	8	cg13466383, cg27180868, cg12426196, cg13906823, cg24161057	-0.214558
C11orf16	1.30186e-05	0.00120403	0.593325	-0.884863	-2.33901	9	cg02382426, cg12906748, cg08568550, cg03067403, cg22030047, cg01643624, cg09674867, cg14983293	-0.0949934
BMPR1B	1.32501e-05	0.0012184	0.593325	0.79513	2.07996	16	cg15287353, cg06065089, cg20756175, cg18836661, cg03658557, cg22659350, cg23210521, cg02148292, cg12083086, cg23819027, cg12007466, cg22239201	0.135086
FAM83C	1.39569e-05	0.00126881	0.593325	-0.883299	-2.33487	9	cg20436037, cg24855818, cg27629776, cg20920419, cg26821293, cg26826207	-0.0540686
NEK9	1.43212e-05	0.00129457	0.593325	-0.790705	-2.38457	14	cg13494334, cg17261830, cg01952931, cg18184349, cg20071051, cg07098966, cg08847533, cg11748936, cg01992424, cg09944325, cg14426084, cg08310116	-0.0533877
CBX2	1.46554e-05	0.00131734	0.593325	0.885629	2.01819	9	cg22892904, cg18045515, cg27546736, cg09821032	0.0581604
MAP9	1.49022e-05	0.00133204	0.593325	-0.829125	-2.37307	12	cg06358862, cg24512097, cg03251918, cg04595983, cg14472470, cg03616357, cg20334243, cg03405515	-0.0657825
EDN3	1.53642e-05	0.00136571	0.57561	-0.881353	-2.32973	9	cg04048259, cg09005679, cg17952468, cg07341690, cg17146570, cg08318212, cg19194373, cg16205854, cg20910807	-0.089015
ADRB3	1.58357e-05	0.00139215	0.57561	-0.813441	-2.37691	13	cg10357888, cg01386493, cg23460057, cg24438644, cg09442828, cg03103178, cg19806221	-0.0782597
PRAC	1.60831e-05	0.00140617	0.57561	-0.775552	-2.34775	15	cg20945566, cg20094830, cg27170782, cg14230397, cg00960395, cg23470850, cg04574034, cg16251357, cg09866983, cg09302903	-0.129533
ARMC3	1.6958e-05	0.00145875	0.57561	-0.89302	-2.29	8	cg08839858, cg19523082, cg15193782, cg06560760, cg22631555, cg11673092, cg19542987	-0.109173
ASAM	1.68192e-05	0.00145875	0.57561	0.883589	2.01354	9	cg02184673, cg19096475, cg15047774, cg26819695, cg19457763, cg23679756, cg12118281, cg22843446	0.19531
CMTM2	1.8243e-05	0.0015609	0.57561	-0.854012	-2.40924	11	cg09849405, cg08032924, cg01683883, cg07153665, cg06033254, cg05546863, cg09854734, cg06666025, cg00049664, cg16626067	-0.137781
PDE10A	1.90996e-05	0.0016255	0.57561	0.714461	2.02552	22	cg07508299, cg09997714, cg14222434, cg19001113, cg23321220, cg14393693, cg08412584, cg08419582, cg20026524, cg15586054, cg06650206	0.0958446
GRIN2C	2.01509e-05	0.00169692	0.57561	-0.78459	-2.36613	14	cg13715127, cg12377578, cg23513814, cg09169283, cg09722397, cg05848509, cg05410012, cg21264131, cg16086007, cg17354190, cg19700341, cg18035537	-0.068122
UPP1	2.0131e-05	0.00169692	0.57561	0.801654	2.03657	14	cg16270885, cg07087130, cg10213875, cg21484940, cg10317717, cg27110491	0.181604
C1orf210	2.12284e-05	0.00176903	0.57561	-0.874903	-2.31268	9	cg04289036, cg12752420, cg23800435, cg00500789, cg24464789	-0.0715811
SRD5A2	2.13813e-05	0.00177254	0.57561	-0.82465	-2.36026	12	cg19502744, cg18948125, cg18529845, cg26638505, cg15403517, cg13527387, cg00712943, cg11765362, cg08894761, cg06492144, cg22549881	-0.118741
ALOX12	2.2269e-05	0.00181911	0.57561	-0.850895	-2.40045	11	cg09737314, cg03407747, cg03762994, cg03760483, cg14375499, cg21237687, cg05215748, cg03404566, cg12262378	-0.110527
CDH18	2.22841e-05	0.00181911	0.57561	0.709664	2.02115	23	cg08954776, cg10566703, cg15050865, cg19764047, cg22137572, cg27043873, cg04607251, cg24106898, cg03504701, cg04844516, cg02381767, cg05676441	0.104803
PPYR1	2.38086e-05	0.00193369	0.57561	-0.871361	-2.30332	9	cg06939941, cg02394955, cg25761626, cg26070487, cg25344503, cg20491707, cg04127044, cg14087880	-0.124267
PTGDR	2.4282e-05	0.00196118	0.57561	-0.850343	-2.39889	11	cg08504659, cg18369034, cg05302386, cg02191312, cg19716643, cg09516965, cg17929687	-0.161376
FGFR2	2.43922e-05	0.00196118	0.57561	0.657972	1.97765	30	cg11430259, cg22633036, cg17681491, cg01385327, cg06791446, cg17710779, cg17997363, cg11836372, cg00730832, cg25052156, cg02210151, cg18566515, cg23444251, cg20277356, cg14856220, cg17337672, cg13175830, cg02412684, cg10314760, cg10362842	0.131184
B3GALT5	2.47021e-05	0.00197617	0.57561	-0.932124	-2.24516	6	cg26709720, cg26390598, cg25920512, cg25734539, cg11479877	-0.0616826
PCDHB7	2.91532e-05	0.00227537	0.57561	-0.800104	-2.33794	13	cg17785250, cg01228941, cg05066387, cg03780733, cg17585889, cg11809091, cg17735593, cg19884223, cg16583552, cg13283199	-0.122711
OSTalpha	2.96146e-05	0.00230016	0.57561	-0.907137	-2.2122	7	cg19401111, cg21748136, cg04478991, cg08877188, cg27558485, cg12894629	-0.124296
HTR1A	3.03121e-05	0.00231686	0.57561	-0.776432	-2.34152	14	cg02266732, cg11615755, cg15092168, cg07839533, cg08259925, cg13666507, cg04694812, cg04427003, cg16280141, cg10588470, cg27615388, cg09698471, cg04799838	-0.0534236
CPT1C	3.04088e-05	0.00231686	0.57561	-0.86402	-2.28391	9	cg19538614, cg00449201, cg05001580, cg19471591, cg20727114, cg21604803, cg25232942, cg14440600, cg21723184	-0.133859
H1F0	3.02349e-05	0.00231686	0.57561	0.825437	2.03231	12	cg01883777, cg01443426, cg07141002, cg25043629, cg11029475, cg15006681, cg24292323	0.109447
KIAA0895L	3.23626e-05	0.00245404	0.557332	-0.79868	-2.33378	13	cg11238564, cg09758204, cg06361057, cg16548780, cg07545278, cg15321396, cg01568244, cg23645479, cg00863397	-0.0731674
C1orf204	3.259e-05	0.00245963	0.557332	-0.928379	-2.23614	6	cg24035898, cg12217625, cg17986992, cg10839385, cg07961479	-0.0581689
C10orf11	3.48925e-05	0.00262104	0.557332	0.861226	2.01236	10	cg03448754, cg06487870, cg03641066, cg23823660, cg14567917, cg25414165, cg14459668	0.345699
TNFSF13	3.55947e-05	0.00266129	0.557332	-0.860459	-2.2745	9	cg10479431, cg25324068, cg13358186, cg13829089, cg05514680, cg23161218, cg05872923, cg00816039	-0.080842
COX4I2	3.58676e-05	0.00266922	0.557332	-0.840509	-2.28474	10	cg09027725, cg21543589, cg17116120, cg08918020, cg12033622, cg11595048, cg26070540	-0.131659
GPR81	3.67307e-05	0.00270825	0.557332	0.81048	2.04057	13	cg09745246, cg13702536, cg23505823, cg19975916, cg01306688, cg05290737, cg20566840, cg22972858, cg26643476, cg19328828, cg22534509	0.191963
PCDHGA10	3.71768e-05	0.00272857	0.557332	-0.795259	-2.32378	13	cg27599792, cg21548955, cg07231479, cg26826004, cg10917547, cg25353450, cg01311360, cg26458505, cg01169021, cg03400785	-0.0712754
FBXL22	3.75719e-05	0.0027325	0.557332	-0.925436	-2.22905	6	cg09499482, cg15894581, cg01447951, cg24004007, cg01767116, cg13288195	-0.108825
CCDC48	3.7475e-05	0.0027325	0.557332	-0.945219	-2.07577	5	cg11616380, cg00112465, cg19611175, cg20506715, cg15087448	-0.188828
CLNK	3.78447e-05	0.00273989	0.557332	0.893651	1.95217	8	cg00026290, cg12232903, cg20391895, cg05582979, cg03485217, cg17677988, cg20143111	0.244185
MTMR11	3.83891e-05	0.00276678	0.557332	-0.90188	-2.19939	7	cg00339782, cg05750047, cg13476072, cg16348820, cg00777271, cg24620905	-0.131324
SLC26A4	3.89444e-05	0.00279422	0.557332	0.872448	1.98815	9	cg26779378, cg05356496, cg15320854, cg20898273, cg07686035	0.165285
HOPX	3.93875e-05	0.00281339	0.557332	-0.759009	-2.29767	15	cg06771126, cg25456368, cg00493422, cg04085076, cg04754315, cg16936060, cg24852548, cg14196225, cg27305383, cg21899596, cg16975863	-0.0502305
TBR1	4.01841e-05	0.00285754	0.557332	0.754468	2.00478	17	cg06747888, cg06521615, cg20994660, cg21431041, cg14187678, cg07548213, cg02283775, cg21389901, cg09019329, cg10954251, cg10395317	0.0879297
COL2A1	4.24528e-05	0.00295921	0.557332	-0.810553	-2.31991	12	cg10502244, cg08886711, cg01906695, cg19601035, cg18990042, cg19451673	-0.0817636
FBLIM1	4.25386e-05	0.00295921	0.557332	-0.767757	-2.31536	14	cg17276021, cg07107113, cg01709096, cg07846167, cg16519300, cg13484546, cg08258719, cg06747907, cg15472071	-0.110971
PHYHD1	4.27757e-05	0.00296282	0.557332	-0.88055	-2.25803	8	cg14625066, cg12754854, cg14153069, cg13367612, cg14520423	-0.0550241
ARHGEF10L	4.47883e-05	0.00307559	0.557332	0.697207	1.98567	23	cg11806633, cg11824121, cg09854011, cg04562757, cg20143528, cg10513862, cg22491111, cg06980341, cg09127170, cg10115348, cg20335384, cg10543503	0.0952736
PCDHGA3	4.53863e-05	0.00310333	0.557332	-0.747691	-2.3305	16	cg25657261, cg18839637, cg17588578, cg11236452, cg18781988, cg23159693, cg18839750, cg01561869, cg16572603, cg02146079, cg01301252, cg14468658	-0.0608841
LPHN2	4.58124e-05	0.00311914	0.557332	0.677819	1.9546	24	cg17083209, cg14529474, cg25974355, cg13980528, cg22534621	0.0650191
ADRA1A	4.6099e-05	0.00312536	0.557332	-0.808134	-2.31299	12	cg21230493, cg20303399, cg02409177, cg09557462, cg17963840, cg26730369, cg07645844, cg22461835	-0.0672884
LTB4R2	4.68506e-05	0.00316291	0.557332	-0.702291	-2.41239	20	cg16075268, cg26310551, cg07760773, cg25576711, cg07509935, cg20007021, cg15364618, cg06823034, cg21886367, cg06796435, cg10193721	-0.084407
PCDHGB4	4.91613e-05	0.00330496	0.557332	-0.764779	-2.30638	14	cg02336143, cg03831054, cg15389519, cg27553119, cg20938085, cg07125905, cg00911351, cg26282384	-0.0940992
SLC6A5	4.97452e-05	0.00333022	0.557332	-0.807196	-2.3103	12	cg04642741, cg06804921, cg08530317, cg04592728, cg03573068, cg11288764, cg27036111, cg11784785	-0.118229
TNFRSF8	5.0101e-05	0.00334007	0.557332	-0.732699	-2.34683	17	cg10058766, cg22123711, cg10425291, cg00463840, cg20820107, cg07707505, cg20978923	-0.0510413
NUP210	5.29016e-05	0.00351214	0.557332	0.908449	1.93085	7	cg06143615, cg14473743, cg24642820, cg03931678	0.149783
PCDHB6	5.60133e-05	0.00370336	0.557332	-0.743477	-2.31737	16	cg16594581, cg16622906, cg02403883, cg26394771, cg24811352, cg06013769, cg23247945, cg24120669, cg27069422	-0.0844307
DPPA2	5.6818e-05	0.0037411	0.557332	0.864737	1.97058	9	cg01895333, cg11759378, cg18992201, cg15286037, cg18098079, cg21105590, cg06611850	0.0630734
PKNOX2	5.79232e-05	0.00378274	0.557332	0.564759	1.89108	52	cg14547895, cg22041190, cg06807650, cg15269516, cg01243773, cg00737840, cg22777186, cg05403655, cg19782243, cg01519094, cg05302441, cg17655609, cg26840462, cg01986807, cg16135180, cg12911763, cg00914022, cg08720806, cg03419885, cg23909657, cg20964304, cg07057191, cg07613512, cg25367332, cg03528824, cg19704853	0.0507468
C13orf30	6.04955e-05	0.00391874	0.557332	-0.918213	-2.21166	6	cg13237945, cg08787791, cg24818699, cg18860329	-0.139857
IL17RE	6.13287e-05	0.00394777	0.538434	0.940823	1.80771	5	cg01314252, cg07832674, cg09218250	0.219569
C14orf115	6.14372e-05	0.00394777	0.538434	0.838126	1.99907	11	cg27017993, cg06929324, cg09835878, cg13097090, cg21207436, cg21245092, cg22247240, cg12743470, cg24174941	0.15111
TMEM176A	6.22927e-05	0.00398492	0.538434	-0.803725	-2.30037	12	cg14991769, cg26385222, cg08359956, cg05017199, cg05726600, cg04861380, cg25124476, cg03964111	-0.10682
WISP1	6.48255e-05	0.00405676	0.538434	-0.872717	-2.23794	8	cg04683149, cg26617637, cg20257866, cg02745822, cg02903822, cg03670238, cg18802332, cg00122628	-0.125462
C10orf128	6.47597e-05	0.00405676	0.538434	0.939578	1.80531	5	cg03370951, cg23499955, cg17887588, cg00142482	0.0714092
MIR886	6.52041e-05	0.0040594	0.538434	0.905406	1.92438	7	cg00124993, cg18797653, cg25340688, cg26896946, cg08745965, cg06536614, cg18678645	0.172353
PLVAP	6.95323e-05	0.00423701	0.538434	0.860145	1.96011	9	cg18102633, cg01662455, cg12186702, cg15219347, cg04709736, cg10178628	0.127893
PRDM9	6.91766e-05	0.00423701	0.538434	0.809652	1.99345	12	cg22079902, cg19837938, cg01667892, cg10589310, cg22603366, cg05179993, cg02444433, cg09166973, cg04362002, cg07011961	0.0752898
ZNF238	7.40237e-05	0.00448628	0.538434	0.767717	2.00825	16	cg23829949, cg15896892, cg01105418, cg22812005, cg12869659, cg19698993, cg03883331, cg16399365, cg02497700, cg26521186, cg01983216	0.170952
EGLN2	7.45813e-05	0.00450302	0.538434	0.795373	2.00254	13	cg03287692, cg08078058, cg08080060, cg25923056, cg11298343	0.10916
EMX2	7.49345e-05	0.00450734	0.538434	0.766192	1.99261	15	cg00603371, cg19358493, cg01202155, cg15325373, cg26168324, cg19685479	0.096297
STMN1	7.72223e-05	0.00461029	0.538434	-0.668766	-2.32272	22	cg11709544, cg04471507, cg01811796, cg14076195, cg03210277, cg20685674, cg26314868, cg19362196, cg23323671, cg20741185, cg20320936	-0.0552266
PCDHGB1	7.69802e-05	0.00461029	0.538434	-0.744343	-2.25327	15	cg17048610, cg13725516, cg13393851, cg05942150, cg22637837, cg21161927, cg25592513, cg12375722, cg16574737, cg08714996	-0.0815856
C3orf32	7.8756e-05	0.0046555	0.538434	0.927888	1.87504	6	cg22959932, cg01104466, cg15770125, cg02100848, cg02691506	0.124048
LOC100132215	7.84385e-05	0.0046555	0.538434	0.833398	1.98779	11	cg06528559, cg00445126, cg27344587, cg13433250, cg15402210, cg17583946, cg20585676, cg18126442, cg22197050	0.139321
PCDHGB6	8.11372e-05	0.00477277	0.538434	-0.796756	-2.28042	12	cg08854987, cg19247475, cg06757405, cg07613945, cg18617005, cg23034757, cg03898577, cg09465698, cg03415916	-0.0693449
PCDHGB7	8.19884e-05	0.00480518	0.538434	-0.7174	-2.29783	17	cg13933262, cg27630202, cg13951490, cg18297751, cg17011276, cg08938584, cg02331883, cg23563234, cg04503600, cg15874877, cg08935238, cg14011639, cg02707176	-0.0634766
ZNF232	8.74333e-05	0.00508703	0.538434	-0.663534	-2.30455	22	cg17217158, cg19052952, cg05836286, cg15699347, cg24680602, cg03784353, cg11588975, cg27362525, cg13225413, cg09151754	-0.0568399
TMEM176B	9.29795e-05	0.00535522	0.538434	-0.670681	-2.25048	19	cg14991769, cg26385222, cg08359956, cg10409299, cg05017199, cg05726600, cg04861380, cg25124476, cg03964111	-0.0709411
CCDC62	9.3047e-05	0.00535522	0.538434	-0.887888	-2.16526	7	cg06604690, cg10194844, cg05745851, cg00013441, cg08775774, cg14127396, cg04465834	-0.0904793
HSBP1L1	9.48193e-05	0.00543766	0.538434	-0.885446	-2.15931	7	cg18385254, cg20089538, cg05332077, cg11687085	-0.160684
MYF5	9.7026e-05	0.00552461	0.538434	-0.864926	-2.21796	8	cg06376520, cg26998717, cg26207503, cg14067873, cg14952949, cg10513852, cg21126707	-0.147685
GJA5	9.77843e-05	0.00554805	0.538434	-0.749389	-2.25997	14	cg00421368, cg02103822, cg27546670, cg26558992, cg12740910, cg02173484, cg17941330, cg21267551	-0.0647228
CAV2	0.000102165	0.00577613	0.538434	0.803381	1.97801	12	cg16847315, cg02799643, cg00917413, cg19453818, cg04696780, cg14426015, cg01962918, cg07963033, cg16553024	0.0846299
TRIP6	0.000107604	0.00606219	0.538434	-0.840844	-2.22265	9	cg04742719, cg01008256, cg19279257, cg26305174, cg21406967, cg12967723	-0.271291
SFTA3	0.000110472	0.00608411	0.538434	-0.789463	-2.25955	12	cg23542968, cg10385303, cg04330513, cg27294268, cg22945387, cg23058435, cg16478719, cg04926361, cg21844029, cg01611862	-0.052909
MFAP4	0.00011077	0.00608411	0.538434	-0.882404	-2.15189	7	cg00192882, cg15119221, cg20431135, cg07727884, cg10351914, cg25216196, cg13030582	-0.175731
BRCA1	0.000111035	0.00608411	0.538434	0.571664	1.88193	46	cg11964474, cg10609677, cg25738236, cg11529738, cg19454999, cg15065591, cg26370022, cg05815247, cg24900425, cg19442659, cg06973652, cg26276233, cg25288140, cg02286533, cg14947218, cg16006004, cg25067162, cg27581762, cg06001716, cg11126247, cg18372208, cg20185525, cg07054526, cg19531713, cg26879546	0.10092
ERMN	0.000110816	0.00608411	0.538434	0.874613	1.91059	8	cg21563471, cg05081953, cg13114088, cg10812717, cg02833117, cg18425731	0.177182
NWD1	0.000121403	0.00660699	0.538434	-0.880721	-2.14779	7	cg19344626, cg20249566, cg19784428, cg15845821, cg21035374	-0.0825918
RNF141	0.000122449	0.0066413	0.518848	-0.744456	-2.24509	14	cg15563382, cg23669896, cg08220519, cg08502759, cg25100532, cg09657348, cg18004068, cg00542402, cg12097945, cg04219175, cg05367858, cg01494614	-0.0756313
IZUMO1	0.000122899	0.00664318	0.518848	-0.85844	-2.20133	8	cg08610426, cg03609666, cg08536841, cg18537730, cg15085603, cg15146515	-0.136818
LTBP1	0.000125201	0.00672218	0.518848	-0.78675	-2.25178	12	cg15135286, cg14102437, cg13652008, cg03906115, cg08357990, cg11918450, cg04729594, cg11199399	-0.0822471
SSH1	0.000125034	0.00672218	0.518848	0.826169	1.97055	11	cg07887608, cg10733115, cg23126152, cg11114313, cg25496467, cg27553890, cg22522688, cg11747499	0.244284
UTS2	0.000126107	0.0067482	0.518848	0.891563	1.89496	7	cg12606891, cg09938876, cg20625138, cg10500283, cg21419617, cg15727920	0.156976
KLHDC7B	0.000128571	0.00685714	0.518848	-0.76801	-2.24416	13	cg03957481, cg16443812, cg04177826, cg17174023, cg18533225, cg22249529, cg07600533, cg25665606	-0.0855024
ATP2B2	0.000130681	0.00692348	0.518848	-0.74359	-2.24248	14	cg14808132, cg07438288, cg15111475, cg13764828, cg22055119, cg04207166, cg15965542, cg00880157	-0.091205
PDGFRA	0.000130513	0.00692348	0.518848	0.643696	1.92228	29	cg02170478, cg18825458, cg00373455, cg23209990, cg20831777, cg23550826, cg14872260, cg22736323, cg04448477, cg17187183, cg10492953, cg03966785, cg09112514	0.117844
NHLRC4	0.000133987	0.00707524	0.518848	-0.856667	-2.19678	8	cg04497992, cg08989290, cg10096052, cg02475695	-0.0652103
STRA6	0.000137254	0.00722388	0.518848	0.729786	1.97194	18	cg00316939, cg13888509, cg11680605, cg17516330, cg23887948, cg11787522, cg26774156, cg26451735, cg00597876, cg01332054, cg22672067, cg23719157, cg21068293, cg00075967, cg21631918	0.191338
CHAD	0.000137902	0.00723421	0.518848	-0.820371	-2.31433	11	cg19046826, cg06818777, cg15880760, cg25792518, cg19961043, cg10421979, cg17890928, cg06958829	-0.0766351
GALR3	0.000140036	0.00732215	0.518848	-0.902441	-2.17367	6	cg02478149, cg09341580, cg02585931, cg22975712, cg21402035, cg09573761	-0.109564
C15orf62	0.000143788	0.00749386	0.518848	-0.834291	-2.20533	9	cg22079077, cg16764778, cg17113968, cg07306253, cg01456491, cg26705724, cg25700533	-0.0798531
MAB21L2	0.000149474	0.00769	0.518848	0.76619	1.94647	14	cg09317554, cg01012445, cg02075410, cg02580005, cg26218269, cg16385330, cg08219218, cg22265605, cg14904733, cg25718696, cg20481837	0.227463
THSD7A	0.000151406	0.00776442	0.518848	-0.833444	-2.20309	9	cg09557034, cg24676244, cg15090509, cg01797590, cg15400117, cg12348203, cg26616283, cg26748945	-0.117879
KLHL1	0.000152555	0.00779833	0.518848	-0.78239	-2.2393	12	cg25514273, cg23267558, cg03783663, cg12917718, cg01661350, cg20523861, cg24014143, cg24401870	-0.108405
TCP11	0.000154246	0.00781347	0.518848	-0.818251	-2.30835	11	cg22407458, cg21646955, cg25299750, cg07923390, cg11084470, cg14562060, cg09447622, cg24623244, cg19673462	-0.0780062
TAGLN2	0.000153727	0.00781347	0.518848	-0.702973	-2.25161	17	cg22339338, cg15641364, cg16107628, cg04116858, cg22698489, cg03138854, cg26546310, cg21571466, cg14086160	-0.0515881
CLEC4GP1	0.000154316	0.00781347	0.518848	-0.853632	-2.189	8	cg12105671, cg24889914, cg07835650, cg10162210, cg26004707	-0.0764193
MAP1A	0.000161676	0.00813462	0.518848	0.917845	1.85475	6	cg02779016, cg22377043, cg15159104, cg07562821, cg14025021	0.21784
NCRNA00114	0.000163145	0.0081828	0.518848	-0.763095	-2.2298	13	cg05083202, cg05549611, cg13299324, cg16411445, cg06595162	-0.086659
MB	0.000165362	0.00826809	0.518848	0.728065	1.93462	17	cg01945840, cg01815090, cg15161225, cg24531396, cg11337160, cg19459056, cg23095812, cg26954519	0.137248
PCDHB13	0.000166575	0.00830281	0.518848	-0.804865	-2.18785	10	cg03631455, cg18313790, cg13882309, cg05476956, cg06268161	-0.0702972
CDX1	0.000170631	0.00845231	0.518848	0.886035	1.88321	7	cg11524248, cg15452204, cg18424208, cg11117637, cg17512474, cg23266594, cg17378342	0.139905
TBX20	0.00017189	0.00848838	0.518848	0.748603	1.94687	15	cg09349530, cg02524946, cg25377206, cg13870866, cg18011916, cg11117878	0.0720854
C22orf27	0.000173956	0.00853771	0.518848	0.866638	1.89316	8	cg05450667, cg15425811, cg17468100, cg08837037, cg07459594	0.07635
RPLP1	0.000175701	0.00859698	0.518848	-0.778191	-2.22729	12	cg00469015, cg26218577, cg07513768, cg11437810, cg04774597, cg26481829, cg10716823, cg25694156	-0.0688262
BAI1	0.000178761	0.00872006	0.518848	-0.815837	-2.30154	11	cg00713567, cg03924566, cg21210789, cg02478907, cg14695492, cg09968723, cg05458429	-0.0912606
NHEDC2	0.000182007	0.00882459	0.518848	0.834011	1.94877	10	cg14459011, cg01422467, cg09141303, cg04802386, cg18626035	0.111738
TDGF1	0.000187076	0.00901573	0.518848	-0.896064	-2.15831	6	cg20941258, cg07225641, cg23009419	-0.180315
PCDHGA6	0.000194064	0.00921373	0.518848	-0.716401	-2.23298	16	cg25408325, cg02421597, cg04637478, cg18705909, cg24633027, cg26843711, cg00039176, cg09029624, cg18054674, cg14209133, cg03835609, cg08616061, cg07717903	-0.0575844
GPD1	0.000193623	0.00921373	0.518848	-0.926765	-2.03525	5	cg24210717, cg23251170, cg06168149, cg25181284, cg11683511	-0.0930265
HAPLN3	0.000192989	0.00921373	0.518848	0.78713	1.93799	12	cg13287523, cg02121749, cg02585142, cg03628719, cg16661000, cg22138529	0.0792736
DNAH6	0.000197148	0.00933245	0.518848	-0.815083	-2.29942	11	cg10929210, cg09321363, cg08026651, cg20442322, cg18289156, cg25023043, cg15961842, cg17669542	-0.0669162
OPCML	0.00019878	0.00938195	0.518848	-0.654092	-2.19481	19	cg15964611, cg09314708, cg20495183, cg23236270, cg16639665, cg25920279, cg19349861, cg18710784, cg25853078, cg24250669, cg02338757, cg03923934, cg08769451, cg19151121, cg15885337	-0.0533627
CRISPLD2	0.000201161	0.00946638	0.518848	-0.669953	-2.30131	20	cg03296797, cg03476673, cg07207789, cg26709988, cg02069721, cg09188304, cg06108360, cg05588903, cg06465011, cg02185464	-0.05241
ZAR1	0.000203219	0.00953519	0.518848	0.863268	1.8858	8	cg19770541, cg15299388, cg18342279, cg04567307, cg14249348, cg17953764, cg22773661	0.117301
N4BP2L1	0.000205159	0.00954229	0.518848	-0.774955	-2.21802	12	cg03040282, cg12236156, cg23206311, cg03881446, cg13760807, cg13424209, cg11294084, cg07328888, cg03855710, cg24330818	-0.0785438
SCUBE1	0.000204823	0.00954229	0.518848	-0.869908	-2.12142	7	cg03856973, cg01237056, cg07697597, cg03982609	-0.0979321
SLITRK1	0.000215611	0.00989959	0.518848	-0.648546	-2.23533	21	cg22057720, cg21448057, cg02772430, cg26998274, cg20826348, cg25188032, cg16727923, cg18937395, cg02365360, cg07104706, cg18789918, cg25938646	-0.050962
ACP5	0.000215004	0.00989959	0.518848	-0.754814	-2.2056	13	cg00487737, cg04566159, cg17658002, cg01602621, cg07967308, cg03302259, cg08599448, cg27542552	-0.0765674
SORD	0.000215935	0.00989959	0.518848	-0.800455	-2.17587	10	cg00891891, cg22296620, cg26196700, cg08414676, cg17377818, cg27073142, cg22023531, cg18647927	-0.0856286
C15orf26	0.000217296	0.00990525	0.518848	-0.847136	-2.17234	8	cg09236163, cg18837035, cg27136994, cg25029264, cg27045999, cg14380111, cg27419860	-0.0858079
EMP2	0.000216941	0.00990525	0.518848	0.720403	1.91426	17	cg04767756, cg27178401, cg01750261, cg06513814, cg02912007, cg05731801, cg09712682, cg04310964, cg04339790	0.108821
LOC400931	0.000219892	0.00999509	0.518848	0.839046	1.91203	9	cg04329382, cg03412618, cg10352237, cg11538810, cg24731441, cg09328012, cg20076516, cg26422762	0.149829
TMEM26	0.000229522	0.0103156	0.518848	0.837034	1.90745	9	cg00606880, cg05499367, cg06067842, cg12160258, cg00360414, cg18286501, cg18192919	0.138139
CAMKK1	0.000231575	0.0103787	0.518848	-0.711701	-2.15446	15	cg19713980, cg25834768, cg03179291, cg13379195, cg03476722	-0.08961
SLN	0.000232482	0.0103902	0.518848	0.860958	1.88076	8	cg17971003, cg11117131, cg21832801, cg12237269, cg09773458, cg16476427, cg06902379	0.171258
LTB4R	0.000245988	0.0109176	0.498493	-0.680315	-2.23099	18	cg16075268, cg26310551, cg07760773, cg25576711, cg07509935, cg20007021, cg15364618, cg06823034, cg21886367, cg06796435, cg07042014, cg10193721	-0.0891739
AKR7L	0.000247012	0.0109176	0.498493	-0.844153	-2.16469	8	cg18202521, cg12798157, cg20677058, cg15948567, cg11376198, cg13935437, cg09990584, cg09045262	-0.0823257
FBLN7	0.000246689	0.0109176	0.498493	0.911938	1.84281	6	cg06024411, cg07880854, cg00930628, cg13886554, cg09862219	0.15489
AMN1	0.000248423	0.0109221	0.498493	-0.809196	-2.28281	11	cg22489277, cg03532709, cg15592187, cg14202610, cg18813353, cg09917807, cg07007050, cg16014770, cg12563240, cg08198187	-0.119306
FAM71F1	0.000253494	0.0110316	0.498493	0.910989	1.84089	6	cg12560447, cg10157098, cg06719448, cg21351241	0.178363
HOXB2	0.000253727	0.0110316	0.498493	0.752477	1.91164	14	cg19474833, cg10381440, cg26841048, cg23530553, cg06942183, cg09313705, cg22807449, cg22777724	0.151309
INSC	0.000260044	0.0112756	0.498493	-0.678474	-2.22495	18	cg13997645, cg12170314, cg22792646, cg12828075, cg02434443, cg01406482, cg23930945, cg23463269, cg09755939	-0.0872214
RDH5	0.000264602	0.0113913	0.498493	-0.890275	-2.14436	6	cg17243643, cg26037504, cg21156320, cg02192520	-0.162552
S1PR5	0.000264304	0.0113913	0.498493	0.826955	1.93228	10	cg24807354, cg24893891, cg05329180, cg24379332, cg25946304, cg02189843	0.0748711
ZNF385A	0.000268954	0.0114754	0.498493	-0.806411	-2.27495	11	cg20967139, cg07000334, cg17655624, cg03946762, cg18886436, cg11856711	-0.0754259
LPPR1	0.000268247	0.0114754	0.498493	0.858589	1.87558	8	cg02011953, cg13683361, cg14253327, cg14072807	0.13268
KCNS3	0.000268357	0.0114754	0.498493	0.74227	1.94169	16	cg18703983, cg20673481, cg26119806, cg10265016, cg11999255, cg23531340, cg19024632, cg25420747	0.118476
C4orf44	0.000275365	0.0117177	0.498493	-0.795595	-2.16265	10	cg23210109, cg17127235, cg21043481, cg15813460, cg13784474, cg16913361, cg05202136, cg03108827	-0.0590702
LOC285954	0.000281484	0.0119463	0.498493	-0.921286	-2.02321	5	cg01412469, cg18676273, cg05877565, cg00285343	-0.104613
CD1D	0.000283278	0.0119906	0.498493	0.871317	1.85193	7	cg13765621, cg24432768, cg24411075, cg03328730, cg05046020	0.0935589
ADPRHL1	0.000288354	0.0121412	0.498493	0.646288	1.86368	24	cg10624914, cg10039500, cg04398180, cg03502979, cg22478679, cg26112170, cg00767058, cg05163330, cg27490101	0.140123
VAMP8	0.000293217	0.0123136	0.498493	0.871028	1.85131	7	cg23752985, cg04877910, cg05656364, cg05486094, cg12542933	0.151691
GPRC5A	0.000295741	0.0123871	0.498493	-0.724097	-2.1837	14	cg03353445, cg06776256, cg15006627, cg13573474, cg09007058	-0.0518707
DDO	0.000297755	0.0124388	0.498493	-0.920767	-2.02207	5	cg00804078, cg14956327, cg07164639, cg06413398	-0.233593
PCDHGA4	0.000299538	0.0124808	0.498493	-0.701254	-2.18576	16	cg16626420, cg24996161, cg23930711, cg19037350, cg04837923, cg19814830, cg07442271, cg05043461, cg12487540, cg00978427	-0.0862363
FAM20A	0.000308135	0.0127395	0.498493	-0.815769	-2.15637	9	cg13591701, cg01036409, cg11058154, cg20250080, cg01697732	-0.153876
PCDHA6	0.000306559	0.0127395	0.498493	-0.702449	-2.12645	15	cg21887309, cg02004851, cg00917603, cg22152229, cg08448812, cg03758467, cg08362206, cg19106945, cg07459170	-0.0632181
DAOA	0.000310112	0.0127552	0.498493	0.910052	1.74858	5	cg01297020, cg22773522, cg13846327, cg25623522, cg20888753	0.151589
STAP2	0.000310112	0.0127552	0.498493	0.910085	1.74864	5	cg15797834, cg05517572, cg12229841, cg01549069	0.131142
RTKN	0.0003134	0.0128574	0.498493	-0.653129	-2.24352	20	cg00658082, cg22052672, cg14481208, cg03295928, cg26090072, cg15135990, cg11994630, cg19515035, cg27645228, cg15144153, cg09692695	-0.0603238
CBLN2	0.000315075	0.0128931	0.498493	-0.760814	-2.17755	12	cg15733692, cg21529405, cg25538235, cg03566107, cg00231483, cg18596362, cg19202058, cg03561455, cg13478228, cg26966630, cg21902544	-0.0536634
PCDHB14	0.000323533	0.0131718	0.498493	-0.760155	-2.17566	12	cg19678538, cg06327515, cg14443467, cg01139541, cg12396306, cg21522026, cg10804974, cg09816420	-0.0560862
PAPLN	0.000327274	0.0132567	0.498493	-0.815255	-2.15501	9	cg19585100, cg21603806, cg16299131, cg23316449, cg23425316, cg10300255	-0.0606271
TMEM159	0.000327133	0.0132567	0.498493	0.73309	1.90652	15	cg04813880, cg07968770, cg09605317, cg05240166, cg00285026, cg00666986	0.081434
HPGD	0.000329662	0.0133197	0.498493	0.869149	1.84732	7	cg04555941, cg01084566, cg13181537, cg05527430	0.135189
VEPH1	0.000330502	0.01332	0.498493	0.680673	1.8512	19	cg14220654, cg11301250, cg25138715, cg08650580, cg14106308, cg25195210, cg22796958, cg10987960, cg22895463, cg02928957, cg08233909, cg14738921, cg16933440, cg00160886, cg02841482	0.125128
PRKAG3	0.000340182	0.0136757	0.498493	-0.860026	-2.09732	7	cg25815024, cg01357713, cg23081213, cg09244100, cg20398120, cg19075252	-0.085
HLX	0.000344441	0.0138122	0.498493	0.772012	1.90077	12	cg13170032, cg23616139, cg21878149, cg18645081	0.149732
CHAC2	0.000357992	0.0143197	0.498493	-0.858857	-2.09447	7	cg12415590, cg14150199, cg21635948, cg03289130, cg21190381, cg10960675, cg20426524	-0.11166
RGPD3	0.000359041	0.0143258	0.498493	0.901864	1.82245	6	cg07565404, cg15632825, cg18098774, cg15765885, cg06148997	0.100603
PCDHGB2	0.000363394	0.0144634	0.498493	-0.799617	-2.25579	11	cg11499025, cg26856475, cg15672768, cg26962778, cg21752383, cg07804076, cg03086707, cg07242860, cg04246144	-0.101734
C20orf134	0.000369587	0.0146734	0.498493	-0.835681	-2.14297	8	cg07470512, cg00478435, cg12710480, cg13403462, cg14921437	-0.101758
CALD1	0.000376868	0.0148886	0.498493	0.585704	1.82905	36	cg19488093, cg09916174, cg22480742, cg25390658, cg04655520, cg16483326, cg26915370, cg15266530, cg26990332, cg18075666, cg15905329, cg08698854, cg23393728, cg09337852	0.0931718
ANGPTL2	0.000382775	0.0150477	0.498493	-0.882155	-2.1248	6	cg13508369, cg09427311, cg14281592, cg11213150, cg08076018, cg13662634	-0.0721779
C14orf4	0.000382164	0.0150477	0.498493	0.728775	1.8953	15	cg01553004, cg13493526, cg13017813, cg04848682, cg24570624, cg01933695, cg18337826	0.0903751
PLAC4	0.00038651	0.0151573	0.498493	0.905612	1.74005	5	cg15266021, cg01612285, cg21845373, cg01300218	0.138424
WDR66	0.000396243	0.0154255	0.498493	-0.797393	-2.24951	11	cg22168489, cg01765077, cg05989984, cg21016266, cg10207240, cg12705353, cg21171335, cg22618164, cg13699009	-0.115301
RAPGEFL1	0.000396243	0.0154255	0.498493	-0.797328	-2.24933	11	cg14905632, cg15826437, cg04178858, cg14603620, cg00578638, cg02722657, cg02059867	-0.133818
PCK2	0.000397351	0.0154311	0.498493	-0.856511	-2.08875	7	cg10264529, cg26402828, cg15467148, cg20017797, cg15412728, cg23204518	-0.11788
HOXD10	0.000399412	0.0154736	0.498493	-0.833087	-2.13632	8	cg10125317, cg03918304, cg17489939, cg18115040, cg25371634, cg21591742, cg20649017, cg13217260	-0.126463
MUC1	0.000426984	0.0163049	0.498493	-0.808301	-2.13662	9	cg22500132, cg22531371, cg02386822	-0.0622255
PCDHB2	0.000428833	0.0163365	0.498493	-0.691335	-2.15485	16	cg00979288, cg15389068, cg16454588, cg24448113, cg02539074, cg02260587, cg14500258, cg19503030, cg19027827	-0.0607352
PALLD	0.000430276	0.0163525	0.498493	0.597768	1.86044	35	cg07895203, cg05259872, cg04256466, cg03822639, cg19910654, cg04865319, cg16737267, cg18413025, cg04743106, cg24887416, cg20019524, cg10117734, cg01162108, cg25985347, cg25054754, cg19921917, cg20161655	0.0701222
GCKR	0.000447466	0.0169325	0.498493	-0.855283	-2.08575	7	cg23586138, cg00498289, cg11953516	-0.141114
RCSD1	0.000447654	0.0169325	0.498493	0.848263	1.85302	8	cg12336540, cg01782826, cg04259326, cg15676719	0.108022
FAM110C	0.000449929	0.0169784	0.498493	-0.786306	-2.1374	10	cg15850520, cg14255256, cg27106476, cg23548885, cg20318662, cg01880096	-0.0544848
EFCAB1	0.000457756	0.0170725	0.498493	-0.807336	-2.13407	9	cg11469098, cg16571825, cg22836229, cg25342894, cg15397374, cg11868900, cg08258526, cg07179816	-0.102663
RHOBTB3	0.000457756	0.0170725	0.498493	-0.807103	-2.13346	9	cg26072123, cg24274600, cg11017269, cg24658930, cg24965308, cg11240493, cg22754176, cg20402079, cg02161380	-0.0701274
CXXC5	0.000454729	0.0170725	0.498493	-0.507816	-1.97593	36	cg15165154, cg14871225, cg20455854, cg23167035, cg18814344, cg19628988, cg04104695	-0.0540249
GNAT1	0.00045615	0.0170725	0.498493	0.900925	1.73104	5	cg22241014, cg01042877, cg21121119	0.189873
OSBPL3	0.000456738	0.0170725	0.498493	0.675828	1.89219	21	cg01591025, cg23191354, cg25578967, cg10661002, cg00697703, cg13494951, cg20455570, cg25270424, cg25279613, cg05107814, cg22796265, cg09742170, cg26682517	0.1431
GALNT12	0.000461621	0.0170971	0.498493	0.895971	1.81054	6	cg05593325, cg14106242, cg14002578, cg01725199	0.149925
FRG1	0.000461239	0.0170971	0.498493	0.813572	1.90101	10	cg16260301, cg11759477, cg21915280, cg14036097, cg01737532, cg24193669	0.0826184
EMX2OS	0.000461169	0.0170971	0.498493	0.797466	1.90209	11	cg17249170, cg20348858, cg16656895, cg10846980, cg19844704, cg27174438	0.0561758
TRIM56	0.000467005	0.0171658	0.498493	-0.737321	-2.15449	13	cg00013374, cg14640865, cg16182713, cg08955669, cg05401447, cg06300308, cg03574119, cg00020390, cg21186955, cg22607212	-0.122324
TSPAN14	0.000467767	0.0171658	0.498493	0.724635	1.88453	15	cg11411705, cg01481646, cg22593342, cg06685340, cg08560387, cg16260349, cg09626299, cg24741873, cg26038751, cg23858360	0.0743907
LHX8	0.000469101	0.0171753	0.498493	-0.668743	-2.14198	17	cg11196437, cg01185626, cg21009965, cg01259156, cg00419321, cg01005080, cg09222749, cg01971160, cg26688527, cg10249828, cg07563793, cg05449257	-0.124497
FLJ42709	0.000473143	0.0172444	0.498493	-0.805864	-2.13018	9	cg12166662, cg04461228, cg11700800, cg16600634, cg07546139, cg15444648	-0.0589458
P2RY14	0.000472418	0.0172444	0.498493	0.735502	1.86851	14	cg01114224, cg09571369, cg11566131, cg10946333, cg15814508, cg17913275, cg25117092, cg06379383, cg00290355, cg09410045, cg03841081	0.108156
L3MBTL	0.000479703	0.0174042	0.498493	0.640084	1.87926	26	cg01071811, cg08633313, cg20529070, cg22330467, cg22601123, cg10360552, cg11319028, cg02611863, cg01877937, cg15330298, cg18911945, cg06446163, cg16862791, cg17091610, cg12699433, cg04984575, cg15302378, cg22457903, cg20091959	0.0530418
MYOM3	0.000489744	0.0177127	0.477271	-0.782908	-2.12817	10	cg06649280, cg20254361, cg14564939, cg15987211, cg06548416	-0.0808054
SCT	0.000490422	0.0177127	0.477271	-0.853286	-2.08088	7	cg25774643, cg00249511, cg05782292, cg02218884, cg00877321	-0.129531
C5orf13	0.000494511	0.0178202	0.477271	0.704254	1.90295	18	cg26883434, cg00950343, cg10893667, cg23355704, cg11123493, cg08284150, cg03775246	0.0640139
C17orf67	0.000495815	0.017827	0.477271	0.894941	1.80846	6	cg05514006, cg25332826, cg22453039, cg24142633	0.215861
SULF1	0.00050488	0.0180718	0.477271	-0.638015	-2.1916	20	cg07051728, cg05806180, cg00613562, cg12181083, cg04845579, cg07073960, cg17524017, cg02283643, cg15351186, cg03613662, cg00541476	-0.0760731
IL18BP	0.000507553	0.0181269	0.477271	-0.786373	-2.21843	11	cg03041532, cg25418484, cg16749930, cg09383860, cg26149678, cg23861127, cg06903075	-0.0729462
GABRG1	0.000511493	0.0182269	0.477271	-0.877299	-2.11311	6	cg14476700, cg16332065, cg22324939, cg03469082, cg04048634	-0.0684085
CNKSR1	0.000526324	0.0185898	0.477271	-0.824372	-2.11397	8	cg26412358, cg17330765, cg09890400, cg00147160, cg15622158, cg25229964, cg00300879, cg13690126	-0.0655786
FAM131A	0.000532737	0.0187749	0.477271	-0.684119	-2.13235	16	cg11635053, cg16944597, cg10585661, cg08075452, cg22921096, cg25734279	-0.0792382
MEOX1	0.000549376	0.0192764	0.477271	0.859357	1.82651	7	cg04593538, cg01909364, cg10928294, cg22948288, cg04951104, cg20309891	0.26642
ZPBP	0.000552214	0.0192998	0.477271	0.843532	1.84269	8	cg13443797, cg27183007, cg16261619, cg10349880, cg08215366, cg00303745	0.174785
CLIC1	0.000556666	0.0194045	0.477271	0.80756	1.88696	10	cg21769117, cg16587838, cg18080046, cg10914115, cg01578324	0.0763097
CAPS	0.000562015	0.0194986	0.477271	-0.849465	-2.07156	7	cg23342234, cg03908904, cg06713671, cg13573245, cg17800124, cg19211619	-0.0857284
GPR26	0.000562015	0.0194986	0.477271	-0.849025	-2.07049	7	cg16783279, cg11893763, cg04549162, cg02721665	-0.101549
GDF15	0.000570992	0.0197319	0.477271	0.81882	1.86594	9	cg21211585, cg09538452, cg16929104, cg19479654, cg03207391, cg08162780, cg12008047	0.0967713
LOC643008	0.000573575	0.0197784	0.477271	-0.781252	-2.20398	11	cg09354263, cg22590522, cg02330706, cg26870936, cg17540765, cg10407598, cg11331344, cg05991442, cg08788291	-0.0517233
LOC146336	0.000579239	0.0198881	0.477271	-0.874985	-2.10753	6	cg08039952, cg00610310, cg07089275, cg01953240, cg12689608, cg04168474	-0.0525077
C21orf29	0.000579239	0.0198881	0.477271	-0.874945	-2.10744	6	cg11631644, cg12061357, cg07576074, cg10110367, cg20576597, cg01337515	-0.078606
AGAP11	0.000580943	0.0199038	0.477271	0.747986	1.88323	13	cg17792740, cg14209784, cg01004363, cg06744119, cg25323057, cg10376827, cg23837265, cg13447813	0.195831
ZNF177	0.000582261	0.0199064	0.477271	-0.739842	-2.11753	12	cg05928342, cg05250458, cg08065231, cg13703871, cg17283453, cg09643544, cg24189904, cg12089570	-0.142208
KRTCAP3	0.000586014	0.019992	0.477271	-0.874829	-2.10716	6	cg21248554, cg12000995, cg12648201, cg04845466, cg17158414, cg24768116	-0.0552266
DDI1	0.000590347	0.0200969	0.477271	0.817477	1.86288	9	cg27453036, cg02540593, cg09688928, cg05246098, cg17323171, cg25859489, cg16435903	0.111519
PCDHB4	0.000594191	0.0201848	0.477271	-0.658825	-2.11021	17	cg01097725, cg15044767, cg17288142, cg06048354, cg06862268, cg24818200, cg08626876, cg24918705, cg03340754, cg12990410, cg20864859, cg02462812	-0.0511169
PLAC8	0.000596172	0.0202092	0.477271	0.719063	1.87004	15	cg23586595, cg24402880, cg19255783, cg00312125, cg08519643, cg15260400, cg23765701, cg03334839	0.173232
SPHKAP	0.000599563	0.0202812	0.477271	-0.874218	-2.10569	6	cg00423153, cg10959353, cg06092815, cg19269666, cg04072323	-0.171799
CETP	0.000642602	0.0215548	0.477271	0.856397	1.82022	7	cg16660091, cg26624021, cg03186069, cg09889350, cg26916607, cg12564453	0.115298
HOXC8	0.000650261	0.0216301	0.477271	-0.735929	-2.10633	12	cg27613172, cg22660542, cg14301713	-0.0789162
STK24	0.000650261	0.0216301	0.477271	-0.735916	-2.10629	12	cg10533161, cg27447219, cg26406558, cg09989939, cg23724635, cg27106230	-0.075856
NEUROD2	0.000650261	0.0216301	0.477271	-0.73574	-2.10578	12	cg03569748, cg03679521, cg23793194, cg06865992, cg09393675, cg18482164	-0.0531417
MIR148A	0.000655921	0.0217282	0.477271	0.855939	1.81924	7	cg07184013, cg03853208, cg16291657, cg25771013	0.177352
HOXD9	0.000660909	0.0218482	0.477271	-0.703419	-2.12134	14	cg23068499, cg04730882, cg14410016, cg22674699, cg02885007, cg22541735, cg05167251, cg14142007, cg04739647, cg09968620	-0.0689447
C3orf77	0.000667261	0.0218976	0.477271	-0.734986	-2.10363	12	cg08882707, cg15444560, cg04586237, cg22830844, cg07612986, cg02904285, cg17339956, cg05955559, cg11555926, cg24154246	-0.0713891
HIF3A	0.000668361	0.0218976	0.477271	-0.614943	-2.06345	19	cg25196389, cg01552731, cg23548163, cg02879662, cg14088357, cg09789590, cg19045239, cg26749414	-0.0568024
CCRL2	0.000667338	0.0218976	0.477271	0.755294	1.85961	12	cg05670596, cg18599081, cg16021018, cg23350385	0.0681839
APBA2	0.000669247	0.0218976	0.477271	0.666894	1.86718	21	cg18385440, cg10768063, cg01650818, cg03179496, cg22135269, cg02331808, cg03380744, cg00214012, cg08908089, cg03953482, cg27184903, cg15187040, cg20840847, cg22874989, cg12044210	0.133246
RFPL3S	0.000675898	0.0220252	0.477271	0.854939	1.81712	7	cg10413297, cg05484394, cg11510714, cg05544007, cg16655295, cg22217678, cg20078817	0.180151
RAB38	0.000689281	0.0224157	0.477271	0.853332	1.8137	7	cg04421271, cg04653522, cg00027674, cg17108629, cg18395636, cg14428310	0.175724
HEPACAM	0.000690883	0.0224222	0.477271	-0.843636	-2.05735	7	cg06142621, cg20725239, cg25227672	-0.0542816
TNFAIP8L1	0.000699996	0.0225351	0.477271	0.718176	1.87866	16	cg02436098, cg03694433, cg08692006, cg24065991, cg15231794, cg11708963, cg04765929, cg09918674	0.0545779
PCDHGA2	0.000702475	0.0225695	0.477271	-0.702222	-2.11772	14	cg17614939, cg23074932, cg22056094, cg16579158, cg10933186, cg23262897, cg03617826, cg18878616, cg09669104, cg04830357, cg19689427, cg11011625	-0.0771037
ALDH3A1	0.000728217	0.0233497	0.477271	-0.653002	-2.09156	17	cg23392390, cg12787571, cg15726326, cg18957070, cg01471036, cg15849060, cg15046965	-0.0566275
SPTBN1	0.000733214	0.0234628	0.477271	0.611382	1.80805	27	cg20872981, cg07025650, cg18868922, cg08449164, cg24544082, cg02513485, cg12593303, cg22355537, cg09715682, cg12794017, cg12928264	0.0540223
NLGN2	0.000757755	0.0241035	0.477271	-0.813219	-2.08537	8	cg10092265, cg07379741, cg15660077, cg09568217, cg20718319, cg09711113	-0.0531434
CSF2RB	0.000776607	0.0246054	0.477271	0.885609	1.78961	6	cg11520459, cg16356956, cg02556928, cg18546437, cg01064979	0.145467
MCOLN3	0.000796954	0.0252001	0.477271	0.741647	1.86727	13	cg12210618, cg15129679, cg10515956, cg21147310, cg02345146, cg17754945	0.0759952
HTR3A	0.000811955	0.0256238	0.477271	0.795452	1.85867	10	cg01586609, cg10953410, cg08372315, cg05942508	0.163328
CD177	0.000823795	0.0259463	0.477271	-0.867769	-2.09015	6	cg12032655, cg14101398, cg05275595	-0.0869238
ZMYND10	0.00082726	0.0259532	0.477271	-0.788122	-2.08329	9	cg20881888, cg02495395, cg04322105, cg06704605, cg23208152, cg11270070, cg00460268	-0.0678396
LMOD3	0.000832825	0.0260767	0.477271	0.889661	1.7094	5	cg03663984, cg14457610, cg26574240	0.220684
CIDEB	0.000841122	0.0262338	0.477271	-0.614277	-2.11722	21	cg16075268, cg26310551, cg07760773, cg25576711, cg07509935, cg20007021, cg15364618, cg06823034, cg21886367, cg06796435, cg10193721	-0.0739931
C8orf74	0.000861033	0.0267505	0.477271	-0.899996	-1.97646	5	cg03790427, cg00870242, cg15816503, cg19806833	-0.109396
GABBR1	0.00087231	0.0270484	0.477271	0.600665	1.79378	29	cg02014853, cg08862148, cg08093277, cg04324598, cg15385139, cg09740560, cg24544803, cg00594408, cg12257233, cg20997792, cg25729445, cg12061917	0.0590737
PDZK1IP1	0.00087826	0.0271277	0.477271	-0.865593	-2.08491	6	cg09258479, cg06619077, cg26523175, cg02291556, cg07150145	-0.0831714
NCK2	0.000884432	0.0272657	0.477271	0.592908	1.81304	32	cg12089656, cg20268893, cg14131038, cg11752152, cg13704531, cg22765178, cg25961567, cg21101995, cg05996578, cg14917329, cg01877816, cg19997916, cg16077055, cg00705730, cg05588658, cg21551182, cg09158026, cg01295249, cg16949539, cg13660477, cg18709306	0.0625761
NKX2-6	0.000887424	0.0273054	0.477271	-0.768648	-2.16842	11	cg16544169, cg10603004, cg20892260, cg05477514, cg13021619, cg14428146, cg15854847, cg22747746	-0.0624515
EIF4G1	0.000937624	0.0285809	0.477271	-0.61485	-2.11203	20	cg04509882, cg08822118, cg10776533, cg19116023, cg19946376	-0.0517375
FILIP1L	0.000937001	0.0285809	0.477271	0.567666	1.77272	36	cg15554421, cg04688645, cg21445764, cg11732673, cg13527735, cg08857713, cg21855281, cg21792806, cg06436504, cg14454680, cg13132965, cg01932663, cg07472196, cg13219301, cg20276377, cg01377807, cg23528247	0.0513803
LRTM2	0.000946341	0.028786	0.477271	-0.863108	-2.07893	6	cg21746969, cg23331653, cg23939844, cg25629418	-0.1127
FAM174B	0.000952316	0.0288035	0.477271	-0.764841	-2.07905	10	cg25864024, cg15289316, cg13784264, cg03429689, cg02705800, cg20823977, cg07726241, cg18252731	-0.0902873
FLJ13224	0.000958796	0.0289448	0.477271	0.887139	1.70456	5	cg03935116, cg15935736, cg16285215, cg14741228	0.141292
NAT8	0.00097034	0.0292381	0.477271	0.845177	1.79637	7	cg15701317, cg07544392, cg21376120, cg23103346	0.078693
MGST1	0.000990966	0.0298035	0.45506	0.789849	1.84558	10	cg08459182, cg16265486, cg22494907, cg04591623, cg27117982, cg00609333, cg06610614, cg11203041, cg10449466, cg10548102	0.095264
SOX5	0.000993926	0.0298364	0.45506	0.515664	1.741	54	cg06219206, cg21862372, cg16095464, cg21334045, cg24011341, cg16397701, cg13817265, cg01920182, cg23363484, cg20170147, cg01766743, cg02555243, cg05630725, cg10990959, cg03770575, cg07174843, cg17352891, cg10158080, cg14522632, cg15707491, cg09242307, cg23811464, cg06141624, cg18822243, cg02402843	0.0551573
PCDHGA1	0.00100033	0.0299164	0.45506	-0.7631	-2.07432	10	cg21722795, cg27577149, cg10599384, cg16263180, cg02312593, cg05983326, cg22056102	-0.0640304
CNPY1	0.00103113	0.0307673	0.45506	-0.600051	-2.08407	22	cg11854259, cg09545293, cg09313734, cg09090582, cg11131384, cg11621104, cg20516262, cg15983026, cg07707875	-0.0567633
MMP23B	0.00104165	0.0309786	0.45506	-0.86115	-2.07421	6	cg08231710, cg00262621, cg06943420	-0.0692606
MIR371	0.00107285	0.0317829	0.45506	-0.806435	-2.06797	8	cg20644425, cg24823137, cg05882315, cg25579656, cg11616411, cg22462000	-0.150496
PAQR6	0.00107466	0.0317829	0.45506	-0.782039	-2.06721	9	cg26541780, cg12303685, cg06882877, cg10046892, cg10544251, cg26022183	-0.053645
FTMT	0.00108361	0.0319886	0.45506	0.821794	1.7952	8	cg24587518, cg11234457, cg12363746, cg22560637, cg09441819, cg14443301, cg10911283, cg21588562	0.197755
BMPR1A	0.00110648	0.0323652	0.45506	0.634678	1.79933	22	cg06941037, cg08626436, cg24211476, cg26381210, cg01487195, cg25517187, cg11864400, cg20348000, cg15476602, cg05219593, cg25619157, cg19051661, cg26435670, cg25011475	0.0631435
MLKL	0.00110604	0.0323652	0.45506	0.786571	1.83792	10	cg02303386, cg26791266, cg10284440, cg07846061, cg27459981, cg19450240, cg09830308	0.143894
ABI3	0.00110604	0.0323652	0.45506	0.78717	1.83932	10	cg25451120, cg05716556, cg01833923, cg17839611	0.0869707
GNGT2	0.00110604	0.0323652	0.45506	0.78717	1.83932	10	cg25451120, cg05716556, cg01833923, cg17839611	0.0869707
LTC4S	0.00111079	0.0324319	0.45506	-0.893771	-1.96279	5	cg12200124, cg14674856, cg09629657, cg16361890, cg11394785	-0.114938
MN1	0.00112122	0.0324992	0.45506	0.702262	1.83703	16	cg00514241, cg05061886, cg01214458, cg12872311, cg00308159, cg21506509, cg17326090, cg10632525, cg27269921, cg25803927	0.0726397
FOXL1	0.00116038	0.0334524	0.45506	-0.757224	-2.05835	10	cg00584450, cg08645670, cg11165158, cg06995715, cg26958524, cg00624737	-0.0753254
GALNT8	0.00118896	0.0340919	0.45506	0.876978	1.77216	6	cg22294288, cg03001012, cg23836365, cg02968094, cg14920334	0.117585
CREB5	0.00119129	0.0340977	0.45506	0.517455	1.72914	50	cg11202422, cg23281552, cg07684929, cg02506717, cg25171348, cg10822172, cg07042532, cg27490797, cg08582507, cg11316904, cg20997268, cg11967592, cg27448433, cg13495373, cg20306842, cg17534654, cg23097035, cg26984961, cg21581567, cg17588038, cg16688582, cg27517282, cg22693978, cg13116733, cg11831043, cg02124565, cg07340599, cg14862787, cg13798825, cg11301281	0.0737884
SLC12A6	0.00119519	0.0341482	0.45506	0.622628	1.82801	26	cg12476968, cg10550166, cg22999786, cg18464823, cg15586327, cg27566947, cg01053714, cg25449207, cg14307212, cg23398335, cg26953075, cg12487497, cg03466432, cg20918730, cg23742887, cg09456081, cg02695698	0.0682121
CALML4	0.0012027	0.0343016	0.45506	0.876537	1.77127	6	cg05338167, cg11530995, cg08642285, cg00388154	0.13071
HHEX	0.00122463	0.034803	0.45506	0.839255	1.78378	7	cg09721427, cg04413153, cg20180364, cg26732804, cg11378840	0.182466
AFAP1	0.0012416	0.0351604	0.45506	0.59631	1.76347	27	cg24023194, cg18085176, cg07406289, cg01833057, cg18688746, cg19702703, cg11808936, cg19564367, cg03204605, cg10028549, cg13534536	0.0967567
OPN5	0.00125948	0.0356037	0.45506	0.782591	1.82862	10	cg22852840, cg20906802, cg03633706, cg20497205, cg18276235	0.0628982
MSGN1	0.00127143	0.035878	0.45506	0.875051	1.76827	6	cg03299740, cg26632171, cg11046593, cg03377767, cg22762189	0.193056
HCCA2	0.00127567	0.0359003	0.45506	-0.775327	-2.04946	9	cg12007048, cg15232290, cg22079043, cg15017982, cg01936565	-0.0512396
FLJ25363	0.00127817	0.0359003	0.45506	0.837641	1.78035	7	cg05995572, cg20731562, cg25666660, cg20382831, cg15007120, cg17376141	0.182408
TNR	0.00128293	0.0359489	0.45506	-0.532224	-1.94061	27	cg01787798, cg24861859, cg20164016, cg03336706, cg05996213, cg22941315, cg00665114, cg05965015, cg10331038, cg24932457, cg20283505, cg12179635, cg21577836, cg02054457, cg14430141	-0.0563518
MIR596	0.00129113	0.0360524	0.45506	0.738035	1.81712	12	cg15821939, cg11539066, cg25673948, cg05650680, cg09177567, cg09899173, cg11998141, cg22461390	0.0817164
PRPH	0.0013317	0.0371206	0.45506	0.835569	1.77595	7	cg16374999, cg09595479, cg22379213, cg14029489, cg16205352	0.124429
OSBPL6	0.0013451	0.0374289	0.45506	0.649652	1.81891	21	cg01420564, cg00829858, cg03915558, cg19004019, cg02078558, cg07565551, cg04461800, cg16136187	0.12315
PCDHGC4	0.00138391	0.0383089	0.45506	-0.77297	-2.04323	9	cg03640756, cg15949044, cg23445461, cg02022733, cg12145907, cg12648074	-0.106576
MRAS	0.001382	0.0383089	0.45506	0.695603	1.81961	16	cg20299697, cg23466339, cg15320001, cg20289491, cg01532749, cg10731507, cg12771118, cg13618111	0.0753433
STK38L	0.00147862	0.0406307	0.45506	-0.603568	-2.07328	20	cg22547158, cg10236745, cg23028436, cg23433370, cg13014866, cg13639987, cg07240557	-0.0577317
CYP19A1	0.00147869	0.0406307	0.45506	0.709171	1.80162	14	cg14694011, cg09205611, cg13216022, cg15329467, cg23028286, cg09577907	0.0743921
TNFRSF25	0.00149156	0.0408647	0.45506	0.81404	1.77826	8	cg23114616, cg16681526, cg03893150, cg04500986, cg10059687, cg15088325, cg26056577	0.140981
OAS1	0.00150509	0.0411647	0.45506	0.877545	1.68612	5	cg19789466, cg17445535, cg09151598	0.0737901
FMN1	0.00154436	0.0420234	0.45506	0.811739	1.77324	8	cg24225467, cg19599407, cg05115375, cg17454592, cg19635897, cg09347959, cg15175581	0.190559
PIGC	0.00155483	0.0422365	0.45506	0.777661	1.8171	10	cg07720789, cg08587864, cg02288969, cg03748243, cg10622825	0.0768102
FERD3L	0.00160099	0.0432701	0.45506	-0.84757	-2.0415	6	cg10043037, cg25691167, cg23054426, cg23536473, cg07270153	-0.0555373
ZSCAN5A	0.00160623	0.0433384	0.45506	0.776823	1.81514	10	cg22702949, cg14544999, cg00484628, cg18744021, cg07499806, cg15537455, cg22265458, cg14621843, cg15023007	0.099473
CARD14	0.00161356	0.043463	0.45506	0.67559	1.79519	17	cg06209035, cg03290213, cg20623503, cg14893129, cg06707993	0.108918
DLEU7	0.00165043	0.0440349	0.45506	-0.755166	-2.13039	11	cg17241776, cg10359157, cg08274637, cg06679720, cg17288288, cg01257309, cg27051129, cg13846270, cg05965387, cg20400592	-0.138503
HAS1	0.00165131	0.0440349	0.45506	-0.884956	-1.94343	5	cg06416764, cg14141399, cg13300756, cg10807260	-0.0505167
PAX8	0.00164574	0.0440349	0.45506	0.870553	1.67269	5	cg05106191, cg05194362, cg25042226, cg23136554, cg06881093	0.161654
MIR130A	0.00164574	0.0440349	0.45506	0.871105	1.67375	5	cg01681881, cg05082527, cg00135888	0.139456
SIRPB2	0.00164995	0.0440349	0.45506	0.808582	1.76634	8	cg00572387, cg11934819, cg07571344, cg07725579, cg02412628, cg24311135	0.0641979
ZBTB20	0.00165818	0.0440711	0.45506	0.508491	1.70267	52	cg20387392, cg19717061, cg07317983, cg02564299, cg17875356, cg13470673, cg20941737, cg26100303, cg03631078, cg12335116, cg04809093, cg06225294, cg04879722, cg16323245, cg19149693, cg22612330, cg08996334, cg10178127, cg00028135, cg14847818, cg19981243, cg05544095, cg08359717	0.0503667
GRB7	0.00165699	0.0440711	0.45506	0.626963	1.78561	23	cg10516146, cg08284496, cg17740645, cg07967228, cg13761998, cg14263391, cg00697095, cg19713567, cg05058167, cg24967701, cg00735611, cg07327299, cg14398691, cg22350872, cg11183072, cg16045390	0.0866401
C8orf56	0.00167635	0.0443782	0.45506	0.80805	1.76518	8	cg21131024, cg19790640, cg23816247, cg13094252, cg14025053, cg18168101, cg21642926, cg07222863	0.210071
CHST9	0.00168107	0.0443782	0.45506	0.796078	1.81412	9	cg26807767, cg13523654, cg05624445, cg10363951, cg01960885	0.0666043
SPEG	0.00168333	0.0443782	0.45506	0.776526	1.81445	10	cg18984724, cg07820064, cg25925023, cg14074251, cg22126505, cg23065715, cg15634877, cg12213062	0.11195
CECR1	0.00170571	0.044849	0.45506	0.690244	1.80559	16	cg21830459, cg17333767, cg27534599, cg22910462, cg21144941, cg24127748, cg09928888, cg13248581, cg02089795, cg01972843, cg03617345, cg10714773, cg24291485	0.0843675
ZNF518B	0.00170707	0.044849	0.45506	0.677097	1.82957	18	cg08745665, cg20332195, cg01096266	0.0851224
FZD2	0.00172952	0.0452771	0.45506	-0.672877	-2.02923	14	cg17049621, cg20301962, cg09339219, cg10624665, cg01684881, cg25228126, cg01435220	-0.0501679
RASSF10	0.00176156	0.0457547	0.45506	0.765172	1.82506	11	cg11518550, cg08148891, cg09596429, cg05817758	0.0621923
ST8SIA1	0.00178537	0.046223	0.45506	-0.74701	-2.03059	10	cg10333808, cg24723331, cg00757212, cg02472348, cg21521683, cg00769520, cg16970851, cg09354309, cg24239882	-0.0642751
BTBD17	0.00179256	0.0462328	0.45506	-0.842294	-2.02879	6	cg10866062, cg12443604, cg11541486, cg08084655, cg00230074	-0.0887693
UGT3A2	0.00179256	0.0462328	0.45506	-0.841023	-2.02573	6	cg27638727, cg26294995, cg09850980, cg10140794	-0.0566823
PCDHGA7	0.00180272	0.0462577	0.45506	-0.709034	-2.02935	12	cg22861116, cg27665767, cg16505764, cg11907797, cg21908557, cg12459904, cg15030397, cg02722596, cg23211470	-0.0746107
SLC12A5	0.00180213	0.0462577	0.45506	-0.649079	-2.02314	16	cg07871947, cg11301556, cg10439765, cg26639039, cg11155865, cg22752533, cg14921743, cg17920479, cg12458970, cg21609339, cg23720732	-0.053321
CYP2J2	0.00180758	0.0462577	0.45506	-0.814847	-1.98714	7	cg13799302, cg20690488, cg07430760, cg04996523, cg17760678	-0.066323
C21orf121	0.00180983	0.0462577	0.45506	-0.883816	-1.94093	5	cg15384108, cg18559568, cg23736024, cg02518824	-0.0681039
ELMO1	0.00180631	0.0462577	0.45506	0.567249	1.76545	35	cg01579884, cg15659052, cg06892898, cg15665792, cg22492271, cg11845241, cg13102133, cg15067340, cg01552551, cg08044454, cg03736789, cg16798247, cg12192582, cg15975151	0.0506332
MIR568	0.00181453	0.0462615	0.45506	0.868327	1.66841	5	cg04885775, cg16358924, cg17164827, cg02771886	0.0536637
PLA2G2E	0.00181576	0.0462615	0.45506	0.826368	1.75639	7	cg24613957, cg22717825, cg24742092, cg11240043, cg01441698, cg00573165, cg10812684	0.102961
ACVR1	0.00185783	0.0471829	0.45506	0.703761	1.78788	14	cg19077494, cg16141784, cg00495036, cg16326402	0.0814203
GMFG	0.00186114	0.0471922	0.45506	0.805421	1.75944	8	cg27360210, cg17514766, cg05607401, cg09569432, cg20650545, cg24796852, cg26102475, cg25599012	0.0948623
SPG7	0.00187495	0.047467	0.45506	0.721294	1.81603	13	cg16428612, cg07474682, cg07924503, cg02244288, cg15206445, cg08897854, cg09560549, cg02034447	0.0802916
ANK1	0.001885	0.047646	0.45506	-0.584124	-2.02875	22	cg04153489, cg26984624, cg14904662, cg27498387, cg25154801, cg08194989, cg00783104	-0.0754036
LITAF	0.00190077	0.0478935	0.45506	0.673759	1.82055	18	cg01891736, cg09160589, cg07994696, cg05205532, cg03071793, cg00403955, cg08767044	0.114139
C7orf53	0.00191363	0.0481416	0.45506	0.762446	1.81856	11	cg06864684, cg20249277, cg10399210, cg03625149, cg09243037, cg26526503, cg16109415	0.144241
C3orf24	0.00191696	0.0481498	0.45506	-0.748202	-2.11074	11	cg13047869, cg00166722, cg08888203, cg18621852, cg13560548, cg10729496, cg15117754, cg20850873	-0.0976831
HTR5A	0.00194006	0.0486383	0.45506	-0.707965	-2.02629	12	cg13450708, cg25780543, cg21633143, cg00903099, cg23757489, cg15835825, cg25058023, cg11298960, cg03024742	-0.0651343
SLC1A4	0.00194249	0.0486383	0.45506	-0.57748	-1.93774	19	cg19220282, cg20698421, cg00498211, cg26748578	-0.0596332
TNFRSF11B	0.00197346	0.0491985	0.431708	-0.760366	-2.00992	9	cg19620294, cg12545993, cg04857420, cg12057741, cg03200105, cg13268132, cg22750483, cg07083896, cg17293641	-0.0597623
VNN2	0.00197716	0.0491985	0.431708	0.823107	1.74946	7	cg17836145, cg13130224, cg00029928, cg25490477, cg22829706, cg10044101, cg15621874	0.101014
GLIS3	0.00198761	0.0493817	0.431708	-0.64488	-1.95218	15	cg13802457, cg08303922, cg14114673, cg05052888, cg23333878, cg13513288, cg14177784	-0.0940991
STEAP4	0.00199172	0.049407	0.431708	0.771594	1.80292	10	cg07719679, cg11271605, cg27636740, cg12833207, cg25783579, cg26619035, cg25143609	0.0826131
TOM1L1	0.00201501	0.0499075	0.431708	0.760692	1.81438	11	cg05265484, cg12240603, cg10237252, cg17686885	0.105141
