# Supplementary material for: Transcriptional and Epigenomic Markers of the Arterial-Venous and Micro/Macro-Vascular Endothelial Heterogeneity within the Umbilical-Placental Bed
Source: Int J Mol Sci. 2022 Oct 6;23(19):11873. doi: 10.3390/ijms231911873 (PMC9569907; doi:10.3390/ijms231911873)
Supplement: Supplementary file 1 [file ijms-23-11873-s001.zip › Supplementary_Table S5_GEO_DataAccession_V3.xlsx]

## Sheet: Datasets_info
Supplementary table 5: Series Accession Datasets used in this study.
Cell type	Source	Data type	Series Accession	Developmental stage	Technology	FTP download
PLAEC, PLVEC	Primary cell culture	Transcriptome	GSE103552	Fetal/neonatal	Affymetrix Gene Chip	GEO (CEL) ftp://ftp.ncbi.nlm.nih.gov/geo/series/GSE103nnn/GSE103552/
HUAEC, HUVEC	Primary cell culture	Transcriptome	GSE110085	Fetal/neonatal	Affymetrix Gene Chip	GEO (CEL) ftp://ftp.ncbi.nlm.nih.gov/geo/series/GSE110nnn/GSE110085/
HUVEC	Comercial provider	Transcriptome	GSE121297	Fetal/neonatal	Affymetrix Gene Chip	GEO (CEL) ftp://ftp.ncbi.nlm.nih.gov/geo/series/GSE121nnn/GSE121297/
HUVEC	Primary cell culture	Transcriptome	GSE12131	Fetal/neonatal	Affymetrix Gene Chip	GEO (CEL, CHP) ftp://ftp.ncbi.nlm.nih.gov/geo/series/GSE12nnn/GSE12131/
HUVEC	Primary cell culture	Transcriptome	GSE13054	Fetal/neonatal	Affymetrix Gene Chip	GEO (CEL) ftp://ftp.ncbi.nlm.nih.gov/geo/series/GSE13nnn/GSE13054/
HUVEC	Primary cell culture	Transcriptome	GSE15464	Fetal/neonatal	Affymetrix Gene Chip	GEO (CEL, CHP) ftp://ftp.ncbi.nlm.nih.gov/geo/series/GSE15nnn/GSE15464/
HUVEC	Primary cell culture	Transcriptome	GSE16683	Fetal/neonatal	Affymetrix Gene Chip	GEO (CEL) ftp://ftp.ncbi.nlm.nih.gov/geo/series/GSE16nnn/GSE16683/
HUVEC	Comercial provider	Transcriptome	GSE18373	Fetal/neonatal	Affymetrix Gene Chip	GEO (CEL, TXT) ftp://ftp.ncbi.nlm.nih.gov/geo/series/GSE18nnn/GSE18373/
HUVEC	Primary cell culture	Transcriptome	GSE19098	Fetal/neonatal	Affymetrix Gene Chip	GEO (CEL) ftp://ftp.ncbi.nlm.nih.gov/geo/series/GSE19nnn/GSE19098/
HUVEC	Comercial provider	Transcriptome	GSE19816	Fetal/neonatal	Affymetrix Gene Chip	GEO (CEL) ftp://ftp.ncbi.nlm.nih.gov/geo/series/GSE19nnn/GSE19816/
HUVEC	Comercial provider	Transcriptome	GSE20986	Fetal/neonatal	Affymetrix Gene Chip	GEO (CEL) ftp://ftp.ncbi.nlm.nih.gov/geo/series/GSE20nnn/GSE20986/
HUVEC	Undetermined	Transcriptome	GSE21989	Fetal/neonatal	Affymetrix Gene Chip	GEO (CEL) ftp://ftp.ncbi.nlm.nih.gov/geo/series/GSE21nnn/GSE21989/
HUVEC	Primary cell culture	Transcriptome	GSE22166	Fetal/neonatal	Affymetrix Gene Chip	GEO (CEL) ftp://ftp.ncbi.nlm.nih.gov/geo/series/GSE22nnn/GSE22166/
HUVEC	Primary cell culture	Transcriptome	GSE22325	Fetal/neonatal	Affymetrix Gene Chip	GEO (CEL, TXT) ftp://ftp.ncbi.nlm.nih.gov/geo/series/GSE22nnn/GSE22325/
HUAEC	Primary cell culture	Transcriptome	GSE29881	Fetal/neonatal	Affymetrix Gene Chip	GEO (CEL) ftp://ftp.ncbi.nlm.nih.gov/geo/series/GSE29nnn/GSE29881/
HUVEC	Primary cell culture	Transcriptome	GSE32984	Fetal/neonatal	Affymetrix Gene Chip	GEO (CEL, CHP) ftp://ftp.ncbi.nlm.nih.gov/geo/series/GSE32nnn/GSE32984/
HUAEC, HUVEC	Primary cell culture	Transcriptome	GSE43475	Fetal/neonatal	Affymetrix Gene Chip	GEO (CEL) ftp://ftp.ncbi.nlm.nih.gov/geo/series/GSE43nnn/GSE43475/
HUVEC	Primary cell culture	Transcriptome	GSE45225	Fetal/neonatal	Affymetrix protocol	GEO (CEL) ftp://ftp.ncbi.nlm.nih.gov/geo/series/GSE45nnn/GSE45225/
HUAEC, HUVEC	Primary cell culture	Transcriptome	GSE47796	Fetal/neonatal	Affymetrix Gene Chip	GEO (CEL) ftp://ftp.ncbi.nlm.nih.gov/geo/series/GSE47nnn/GSE47796/
HUVEC	Primary cell culture	Transcriptome	GSE48786	Fetal/neonatal	Affymetrix Gene Chip	GEO (CEL) ftp://ftp.ncbi.nlm.nih.gov/geo/series/GSE48nnn/GSE48786/
HUAEC, HUVEC	Primary cell culture	Transcriptome	GSE49958	Fetal/neonatal	Affymetrix Gene Chip	GEO (CEL) ftp://ftp.ncbi.nlm.nih.gov/geo/series/GSE49nnn/GSE49958/
HUVEC	Primary cell culture	Transcriptome	GSE6092	Fetal/neonatal	Affymetrix Gene Chip	GEO (CEL, EXP) ftp://ftp.ncbi.nlm.nih.gov/geo/series/GSE6nnn/GSE6092/
HUVEC	Comercial provider	Transcriptome	GSE6241	Fetal/neonatal	Affymetrix Gene Chip	GEO (CEL, EXP) ftp://ftp.ncbi.nlm.nih.gov/geo/series/GSE6nnn/GSE6241/
HUVEC	Comercial provider	Transcriptome	GSE7307	Fetal/neonatal	Affymetrix Gene Chip	GEO (CEL, XLS) ftp://ftp.ncbi.nlm.nih.gov/geo/series/GSE7nnn/GSE7307/
HUVEC	Comercial provider	Transcriptome	GSE76484	Fetal/neonatal	Affymetrix Gene Chip	GEO (CEL, CHP) ftp://ftp.ncbi.nlm.nih.gov/geo/series/GSE76nnn/GSE76484/
HUVEC	Primary cell culture	Transcriptome	GSE33115	Fetal/neonatal	Affymetrix Gene Chip	GEO (CEL) ftp://ftp.ncbi.nlm.nih.gov/geo/series/GSE33nnn/GSE33115/
HUVEC	Comercial provider	Transcriptome	GSE49429	Fetal/neonatal	Affymetrix Gene Chip	GEO (CEL, WIG) ftp://ftp.ncbi.nlm.nih.gov/geo/series/GSE49nnn/GSE49429/
HUVEC	Comercial provider	Transcriptome	GSE40281	Fetal/neonatal	Affymetrix Gene Chip	GEO (CEL, CHP) ftp://ftp.ncbi.nlm.nih.gov/geo/series/GSE40nnn/GSE40281/
HUVEC	Comercial provider	Transcriptome	GSE35932	Fetal/neonatal	Affymetrix Gene Chip	GEO (CEL) ftp://ftp.ncbi.nlm.nih.gov/geo/series/GSE35nnn/GSE35932/
HUVEC	Undetermined	Transcriptome	GSE25269	Fetal/neonatal	Affymetrix Gene Chip	GEO (CEL, CHP) ftp://ftp.ncbi.nlm.nih.gov/geo/series/GSE25nnn/GSE25269/
HUVEC	Comercial provider	Transcriptome	GSE27661	Fetal/neonatal	Affymetrix Gene Chip	GEO (BED, CEL, WIG) ftp://ftp.ncbi.nlm.nih.gov/geo/series/GSE27nnn/GSE27661/
HUVEC	Comercial provider	Transcriptome	GSE28117	Fetal/neonatal	Affymetrix Gene Chip	GEO (CEL) ftp://ftp.ncbi.nlm.nih.gov/geo/series/GSE28nnn/GSE28117/
HUVEC	Comercial provider	Transcriptome	GSE13637	Fetal/neonatal	Affymetrix Gene Chip	GEO (CEL, CHP) ftp://ftp.ncbi.nlm.nih.gov/geo/series/GSE13nnn/GSE13637/
HUVEC	Comercial provider	Transcriptome	GSE18913	Fetal/neonatal	Affymetrix Gene Chip	GEO (CEL) ftp://ftp.ncbi.nlm.nih.gov/geo/series/GSE18nnn/GSE18913/
HUVEC	Comercial provider	Transcriptome	GSE9055	Fetal/neonatal	Affymetrix Gene Chip	GEO (CEL) ftp://ftp.ncbi.nlm.nih.gov/geo/series/GSE9nnn/GSE9055/
HUVEC	Comercial provider	Transcriptome	GSE9677	Fetal/neonatal	Affymetrix Gene Chip	GEO (CEL, CHP) ftp://ftp.ncbi.nlm.nih.gov/geo/series/GSE9nnn/GSE9677/
HUVEC, HCoEC, HAoEC, HSaVEC	Comercial provider	Transcriptome	GSE137041	Fetal/neonatal (HUVEC); non-specified (others)	Affymetrix Gene Chip	GEO (CEL, CHP) ftp://ftp.ncbi.nlm.nih.gov/geo/series/GSE137nnn/GSE137041/
HPMEC	Comercial provider	Transcriptome	GSE73341	Non-specified	Affymetrix Gene Chip	GEO (CEL) ftp://ftp.ncbi.nlm.nih.gov/geo/series/GSE73nnn/GSE73341/
HBMEC	Comercial provider	Transcriptome	GSE146108	Non-specified	Affymetrix Gene Chip	GEO (CEL) ftp://ftp.ncbi.nlm.nih.gov/geo/series/GSE146nnn/GSE146108
HUVEC	Primary cell culture	Methylation profilling	GSE82234	Fetal/neonatal	Standard Infinium HD Methylation Assay	GEO (IDAT) ftp://ftp.ncbi.nlm.nih.gov/geo/series/GSE82nnn/GSE82234/
PLAEC, PLVEC	Primary cell culture	Methylation profilling	GSE106099	Fetal/neonatal	Illumina HumanMethylation450 BeadChip	GEO (IDAT) ftp://ftp.ncbi.nlm.nih.gov/geo/series/GSE106nnn/GSE106099
HPAEC, HUVEC	Comercial provider	Methylation profiling	GSE140295	Fetal/neonatal	Illumina HumanMethylation450 BeadChip	GEO (IDAT) ftp://ftp.ncbi.nlm.nih.gov/geo/series/GSE140nnn/GSE140295/

## Sheet: Mirco_macrovasc_samples
Table S5. GEO_DataAccession_V3.
File Name	Level	Cell type	Platform	Sex
GSM4365464_huEC1_HuGene-1_0-st-v1_.rma-gene-full.chp	Micro	HMEC-Brain	Affymetrix Gene Chip GPL6244	Not specified
GSM4365465_huEC2_HuGene-1_0-st-v1_.rma-gene-full.chp	Micro	HMEC-Brain	Affymetrix Gene Chip GPL6244	Not specified
GSM4365466_huEC3_HuGene-1_0-st-v1_.rma-gene-full.chp	Micro	HMEC-Brain	Affymetrix Gene Chip GPL6244	Not specified
GSM1891359_HG_HMVEC-L_C1_HuGene_1_ST_IMM_JL.rma-gene-full.chp	Micro	HMEC-Lung	Affymetrix Gene Chip GPL6244	Not specified
GSM1891360_HG_HMVEC-L_C2_HuGene_1_ST_IMM_JL.rma-gene-full.chp	Micro	HMEC-Lung	Affymetrix Gene Chip GPL6244	Not specified
GSM1891361_HG_HMVEC-L_C3_HuGene_1_ST_IMM_JL.rma-gene-full.chp	Micro	HMEC-Lung	Affymetrix Gene Chip GPL6244	Not specified
GSM1891362_HG_HMVEC-L_C4_HuGene_1_ST_IMM_JL.rma-gene-full.chp	Micro	HMEC-Lung	Affymetrix Gene Chip GPL6244	Not specified
GSM2773504_AEC_100.rma-gene-full.chp	Micro	PLAEC	Affymetrix Gene Chip GPL6244	Male
GSM2773506_AEC_105.rma-gene-full.chp	Micro	PLAEC	Affymetrix Gene Chip GPL6244	Female
GSM2773508_AEC_117.rma-gene-full.chp	Micro	PLAEC	Affymetrix Gene Chip GPL6244	Male
GSM2773510_AEC_127.rma-gene-full.chp	Micro	PLAEC	Affymetrix Gene Chip GPL6244	Female
GSM2773512_AEC_135.rma-gene-full.chp	Micro	PLAEC	Affymetrix Gene Chip GPL6244	Female
GSM2773497_AEC_84.rma-gene-full.chp	Micro	PLAEC	Affymetrix Gene Chip GPL6244	Female
GSM2773499_AEC_92.rma-gene-full.chp	Micro	PLAEC	Affymetrix Gene Chip GPL6244	Male
GSM2773502_AEC_98.rma-gene-full.chp	Micro	PLAEC	Affymetrix Gene Chip GPL6244	Male
GSM2773503_VEC_98.rma-gene-full.chp	Micro	PLVEC	Affymetrix Gene Chip GPL6244	Male
GSM2773505_VEC_100.rma-gene-full.chp	Micro	PLVEC	Affymetrix Gene Chip GPL6244	Male
GSM2773507_VEC_105.rma-gene-full.chp	Micro	PLVEC	Affymetrix Gene Chip GPL6244	Female
GSM2773509_VEC_117.rma-gene-full.chp	Micro	PLVEC	Affymetrix Gene Chip GPL6244	Male
GSM2773511_VEC_127.rma-gene-full.chp	Micro	PLVEC	Affymetrix Gene Chip GPL6244	Female
GSM2773513_VEC_135.rma-gene-full.chp	Micro	PLVEC	Affymetrix Gene Chip GPL6244	Female
GSM2773498_VEC_84.rma-gene-full.chp	Micro	PLVEC	Affymetrix Gene Chip GPL6244	Female
GSM2773500_VEC_92.rma-gene-full.chp	Micro	PLVEC	Affymetrix Gene Chip GPL6244	Male
GSM4066136_HAoEC_1.rma-gene-full.chp	Macro	HAoEC	Affymetrix Gene Chip GPL6244	Not specified
GSM4066137_HAoEC_2.rma-gene-full.chp	Macro	HAoEC	Affymetrix Gene Chip GPL6244	Not specified
GSM4066138_HAoEC_3.rma-gene-full.chp	Macro	HAoEC	Affymetrix Gene Chip GPL6244	Not specified
GSM4066133_HSaVEC_1.rma-gene-full.chp	Macro	HSVEC	Affymetrix Gene Chip GPL6244	Not specified
GSM4066134_HSaVEC_2.rma-gene-full.chp	Macro	HSVEC	Affymetrix Gene Chip GPL6244	Not specified
GSM4066135_HSaVEC_3.rma-gene-full.chp	Macro	HSVEC	Affymetrix Gene Chip GPL6244	Not specified
GSM4066130_HUVEC_1.rma-gene-full.chp	Macro	HUVEC	Affymetrix Gene Chip GPL6244	Not specified
GSM4066131_HUVEC_2.rma-gene-full.chp	Macro	HUVEC	Affymetrix Gene Chip GPL6244	Not specified
GSM4066132_HUVEC_3.rma-gene-full.chp	Macro	HUVEC	Affymetrix Gene Chip GPL6244	Not specified
